# Supplementary material for: Growth-stage-related shifts in diatom endometabolome composition set the stage for bacterial heterotrophy
Source: ISME Commun. 2022 Mar 30;2:28. doi: 10.1038/s43705-022-00116-5 (PMC9723723; doi:10.1038/s43705-022-00116-5)
Supplement: Supplementary file 2 — Supplementary Table S3 [file 43705_2022_116_MOESM2_ESM.xlsx]

## Sheet: Blad1
Table S3. Metabolites from NMR analyses as intensity per cell and Z-score.
Flask number	Treatment	Day	Compound	Intensity per cell	Z-score
6	Co-culture	3	DHPS	1.0202e-08	-1.07216
6	Co-culture	3	DMSP	6.25292e-09	-1.49005
6	Co-culture	3	Gly	1.21984e-09	1.14748
6	Co-culture	3	Pro	3.47103e-08	1.69559
6	Co-culture	3	Glu	1.93443e-08	0.457018
6	Co-culture	3	Gln	5.54766e-09	-0.517333
6	Co-culture	3	Ala	4.13127e-10	0.499319
6	Co-culture	3	Ile	1.46504e-09	-0.602143
6	Co-culture	3	Val	2.70895e-09	-1.07179
6	Co-culture	3	Betaine	6.26831e-07	-1.54336
6	Co-culture	3	Lys	3.80622e-09	-0.993132
6	Co-culture	3	β-1,3-glucan	5.18691e-08	0.711262
6	Co-culture	3	Arg	9.75417e-10	-1.0995
6	Co-culture	3	Leu	3.40225e-09	-0.472946
6	Co-culture	3	Acetate	1.97373e-09	0.200177
6	Co-culture	3	Glycerol 3-phosphate	4.38961e-09	-0.659421
6	Co-culture	3	Guanosine	8.03832e-10	1.77411
6	Co-culture	3	Uridine	1.91289e-09	1.8379
6	Co-culture	3	Asp	6.11654e-09	2.18681
6	Co-culture	3	Glucose-a	4.78823e-09	0.573717
6	Co-culture	3	Homarine	1.12163e-08	-1.31621
6	Co-culture	3	Phosphorylcholine	3.70177e-10	-1.56079
12	Co-culture	3	DHPS	9.84697e-09	-1.10165
12	Co-culture	3	DMSP	8.65377e-09	-1.47609
12	Co-culture	3	Gly	1.88887e-09	2.1238
12	Co-culture	3	Pro	3.29616e-08	1.56785
12	Co-culture	3	Glu	1.93314e-08	0.45499
12	Co-culture	3	Gln	4.29655e-09	-0.765794
12	Co-culture	3	Ala	1.0587e-09	2.59137
12	Co-culture	3	Ile	1.93653e-09	-0.483947
12	Co-culture	3	Val	3.40918e-09	-0.866708
12	Co-culture	3	Betaine	6.67516e-07	-1.50319
12	Co-culture	3	Lys	3.20488e-09	-1.07623
12	Co-culture	3	β-1,3-glucan	6.31675e-08	1.15588
12	Co-culture	3	Arg	4.20964e-10	-1.25627
12	Co-culture	3	Leu	3.89528e-09	-0.282679
12	Co-culture	3	Acetate	1.23322e-09	-1.03097
12	Co-culture	3	Glycerol 3-phosphate	4.37386e-09	-0.663633
12	Co-culture	3	Guanosine	6.83823e-10	1.41094
12	Co-culture	3	Uridine	1.71799e-09	1.57996
12	Co-culture	3	Asp	4.60065e-09	1.48611
12	Co-culture	3	Glucose-a	5.93574e-09	1.11636
12	Co-culture	3	Homarine	1.1742e-08	-1.25887
12	Co-culture	3	Phosphorylcholine	7.72584e-10	-1.4143
13	Co-culture	3	DHPS	1.00451e-08	-1.08519
13	Co-culture	3	DMSP	1.14499e-08	-1.45982
13	Co-culture	3	Gly	1.49376e-09	1.54721
13	Co-culture	3	Pro	3.13796e-08	1.45229
13	Co-culture	3	Glu	1.93247e-08	0.453951
13	Co-culture	3	Gln	4.18245e-09	-0.788454
13	Co-culture	3	Ala	4.3112e-10	0.557629
13	Co-culture	3	Ile	1.85066e-09	-0.505471
13	Co-culture	3	Val	3.49688e-09	-0.841023
13	Co-culture	3	Betaine	6.90241e-07	-1.48075
13	Co-culture	3	Lys	3.55973e-09	-1.02719
13	Co-culture	3	β-1,3-glucan	6.2499e-08	1.12957
13	Co-culture	3	Arg	3.04225e-10	-1.28928
13	Co-culture	3	Leu	3.86718e-09	-0.293525
13	Co-culture	3	Acetate	8.4893e-10	-1.66986
13	Co-culture	3	Glycerol 3-phosphate	3.78981e-09	-0.819809
13	Co-culture	3	Guanosine	7.86303e-10	1.72107
13	Co-culture	3	Uridine	1.63984e-09	1.47654
13	Co-culture	3	Asp	3.91198e-09	1.16778
13	Co-culture	3	Glucose-a	5.98655e-09	1.14038
13	Co-culture	3	Homarine	1.25431e-08	-1.1715
13	Co-culture	3	Phosphorylcholine	4.21155e-10	-1.54223
11	Co-culture	8	DHPS	3.28098e-08	0.805904
11	Co-culture	8	DMSP	3.51708e-07	0.519198
11	Co-culture	8	Gly	0	-0.632664
11	Co-culture	8	Pro	1.01763e-08	-0.0965705
11	Co-culture	8	Glu	2.16361e-08	0.81631
11	Co-culture	8	Gln	1.17417e-08	0.712754
11	Co-culture	8	Ala	3.44712e-11	-0.727756
11	Co-culture	8	Ile	1.29046e-08	2.26563
11	Co-culture	8	Val	1.30714e-08	1.96314
11	Co-culture	8	Betaine	2.55065e-06	0.35624
11	Co-culture	8	Lys	8.12707e-09	-0.396056
11	Co-culture	8	β-1,3-glucan	5.95506e-08	1.01355
11	Co-culture	8	Arg	8.50774e-09	1.03027
11	Co-culture	8	Leu	9.1371e-09	1.74021
11	Co-culture	8	Acetate	1.54728e-09	-0.508818
11	Co-culture	8	Glycerol 3-phosphate	1.18618e-08	1.33869
11	Co-culture	8	Guanosine	1.48374e-11	-0.613573
11	Co-culture	8	Uridine	1.20481e-10	-0.534184
11	Co-culture	8	Asp	2.25363e-10	-0.536325
11	Co-culture	8	Glucose-a	5.41112e-09	0.868272
11	Co-culture	8	Homarine	3.44604e-08	1.21906
11	Co-culture	8	Phosphorylcholine	7.14708e-09	0.906244
14	Co-culture	8	DHPS	1.02461e-08	-1.0685
14	Co-culture	8	DMSP	2.61395e-07	-0.00608549
14	Co-culture	8	Gly	3.9971e-11	-0.574333
14	Co-culture	8	Pro	1.33376e-08	0.134359
14	Co-culture	8	Glu	2.78215e-08	1.78602
14	Co-culture	8	Gln	1.69681e-08	1.75068
14	Co-culture	8	Ala	4.5467e-10	0.633946
14	Co-culture	8	Ile	4.38143e-09	0.128964
14	Co-culture	8	Val	6.29636e-09	-0.0211176
14	Co-culture	8	Betaine	2.61439e-06	0.419171
14	Co-culture	8	Lys	7.06956e-09	-0.542188
14	Co-culture	8	β-1,3-glucan	4.99254e-08	0.634773
14	Co-culture	8	Arg	5.44916e-09	0.165458
14	Co-culture	8	Leu	5.80156e-09	0.452981
14	Co-culture	8	Acetate	2.02737e-09	0.289352
14	Co-culture	8	Glycerol 3-phosphate	1.14142e-08	1.21899
14	Co-culture	8	Guanosine	1.09627e-10	-0.326718
14	Co-culture	8	Uridine	3.96828e-10	-0.168466
14	Co-culture	8	Asp	5.94395e-10	-0.365743
14	Co-culture	8	Glucose-a	5.28356e-09	0.807949
14	Co-culture	8	Homarine	2.12124e-08	-0.225926
14	Co-culture	8	Phosphorylcholine	6.00995e-09	0.492288
16	Co-culture	8	DHPS	3.22317e-08	0.757879
16	Co-culture	8	DMSP	3.04154e-07	0.242611
16	Co-culture	8	Gly	0	-0.632664
16	Co-culture	8	Pro	9.13973e-09	-0.172289
16	Co-culture	8	Glu	1.75582e-08	0.177007
16	Co-culture	8	Gln	1.25382e-08	0.87093
16	Co-culture	8	Ala	3.13743e-10	0.177256
16	Co-culture	8	Ile	1.11895e-08	1.83568
16	Co-culture	8	Val	1.19601e-08	1.63768
16	Co-culture	8	Betaine	1.92145e-06	-0.265042
16	Co-culture	8	Lys	8.07966e-09	-0.402607
16	Co-culture	8	β-1,3-glucan	5.76859e-08	0.940167
16	Co-culture	8	Arg	8.09704e-09	0.914146
16	Co-culture	8	Leu	9.87234e-09	2.02395
16	Co-culture	8	Acetate	1.21608e-09	-1.05946
16	Co-culture	8	Glycerol 3-phosphate	1.11964e-08	1.16074
16	Co-culture	8	Guanosine	1.48377e-10	-0.20945
16	Co-culture	8	Uridine	2.82317e-10	-0.320011
16	Co-culture	8	Asp	1.55317e-10	-0.568703
16	Co-culture	8	Glucose-a	5.16315e-09	0.751009
16	Co-culture	8	Homarine	2.52963e-08	0.219513
16	Co-culture	8	Phosphorylcholine	5.56698e-09	0.33103
5	Co-culture	15	DHPS	3.46886e-08	0.961982
5	Co-culture	15	DMSP	4.4034e-07	1.0347
5	Co-culture	15	Gly	2.74974e-10	-0.231389
5	Co-culture	15	Pro	1.0896e-09	-0.760334
5	Co-culture	15	Glu	1.59675e-08	-0.0723788
5	Co-culture	15	Gln	8.55128e-09	0.0791642
5	Co-culture	15	Ala	1.80303e-10	-0.255171
5	Co-culture	15	Ile	2.314e-09	-0.389319
5	Co-culture	15	Val	5.7912e-09	-0.169067
5	Co-culture	15	Betaine	2.84883e-06	0.650658
5	Co-culture	15	Lys	1.85441e-08	1.04342
5	Co-culture	15	β-1,3-glucan	7.87527e-09	-1.02001
5	Co-culture	15	Arg	7.85871e-09	0.846757
5	Co-culture	15	Leu	3.64418e-09	-0.379582
5	Co-culture	15	Acetate	2.0435e-09	0.316173
5	Co-culture	15	Glycerol 3-phosphate	8.59083e-09	0.46401
5	Co-culture	15	Guanosine	0	-0.658475
5	Co-culture	15	Uridine	1.49689e-10	-0.49553
5	Co-culture	15	Asp	3.24763e-10	-0.490378
5	Co-culture	15	Glucose-a	2.40184e-09	-0.554762
5	Co-culture	15	Homarine	2.98743e-08	0.718847
5	Co-culture	15	Phosphorylcholine	6.51615e-09	0.676562
7	Co-culture	15	DHPS	3.62154e-08	1.08882
7	Co-culture	15	DMSP	4.09455e-07	0.855066
7	Co-culture	15	Gly	2.31073e-10	-0.295455
7	Co-culture	15	Pro	1.13672e-09	-0.756892
7	Co-culture	15	Glu	1.79443e-08	0.237526
7	Co-culture	15	Gln	6.81559e-09	-0.26553
7	Co-culture	15	Ala	0	-0.839464
7	Co-culture	15	Ile	2.0746e-09	-0.449333
7	Co-culture	15	Val	5.69e-09	-0.198708
7	Co-culture	15	Betaine	3.07873e-06	0.877666
7	Co-culture	15	Lys	2.21252e-08	1.53827
7	Co-culture	15	β-1,3-glucan	6.42618e-09	-1.07704
7	Co-culture	15	Arg	8.89038e-09	1.13846
7	Co-culture	15	Leu	3.72029e-09	-0.350212
7	Co-culture	15	Acetate	2.20651e-09	0.587185
7	Co-culture	15	Glycerol 3-phosphate	7.92064e-09	0.284795
7	Co-culture	15	Guanosine	0	-0.658475
7	Co-culture	15	Uridine	7.9251e-13	-0.69258
7	Co-culture	15	Asp	9.65121e-11	-0.595885
7	Co-culture	15	Glucose-a	2.22828e-09	-0.636838
7	Co-culture	15	Homarine	2.89285e-08	0.615685
7	Co-culture	15	Phosphorylcholine	6.66754e-09	0.731675
8	Co-culture	15	DHPS	3.97711e-08	1.38419
8	Co-culture	15	DMSP	4.8287e-07	1.28206
8	Co-culture	15	Gly	0	-0.632664
8	Co-culture	15	Pro	1.50408e-09	-0.730057
8	Co-culture	15	Glu	1.63121e-08	-0.01835
8	Co-culture	15	Gln	1.61435e-08	1.58692
8	Co-culture	15	Ala	3.45815e-11	-0.727399
8	Co-culture	15	Ile	4.33096e-09	0.116311
8	Co-culture	15	Val	9.59625e-09	0.945348
8	Co-culture	15	Betaine	2.70995e-06	0.513528
8	Co-culture	15	Lys	2.04694e-08	1.30946
8	Co-culture	15	β-1,3-glucan	2.30984e-08	-0.42094
8	Co-culture	15	Arg	8.67945e-09	1.07882
8	Co-culture	15	Leu	5.66902e-09	0.401832
8	Co-culture	15	Acetate	1.42148e-09	-0.717977
8	Co-culture	15	Glycerol 3-phosphate	1.02149e-08	0.898285
8	Co-culture	15	Guanosine	0	-0.658475
8	Co-culture	15	Uridine	5.49134e-12	-0.686362
8	Co-culture	15	Asp	2.21843e-10	-0.537952
8	Co-culture	15	Glucose-a	3.40842e-09	-0.078768
8	Co-culture	15	Homarine	3.64631e-08	1.4375
8	Co-culture	15	Phosphorylcholine	6.61622e-09	0.712992
18	Axenic	15	DHPS	1.20264e-08	-0.920602
18	Axenic	15	DMSP	1.88443e-07	-0.430392
18	Axenic	15	Gly	5.39122e-11	-0.553989
18	Axenic	15	Pro	5.8734e-10	-0.797023
18	Axenic	15	Glu	4.51616e-09	-1.86766
18	Axenic	15	Gln	1.69973e-09	-1.2815
18	Axenic	15	Ala	1.87823e-10	-0.230803
18	Axenic	15	Ile	7.18596e-10	-0.789268
18	Axenic	15	Val	3.37401e-09	-0.87701
18	Axenic	15	Betaine	2.03515e-06	-0.152778
18	Axenic	15	Lys	5.31177e-09	-0.785088
18	Axenic	15	β-1,3-glucan	3.63877e-09	-1.18673
18	Axenic	15	Arg	8.2223e-10	-1.14281
18	Axenic	15	Leu	1.34665e-09	-1.26623
18	Axenic	15	Acetate	2.73412e-09	1.46435
18	Axenic	15	Glycerol 3-phosphate	1.27554e-09	-1.49214
18	Axenic	15	Guanosine	5.33788e-11	-0.496938
18	Axenic	15	Uridine	5.65539e-12	-0.686144
18	Axenic	15	Asp	1.32986e-10	-0.579025
18	Axenic	15	Glucose-a	1.35753e-10	-1.62636
18	Axenic	15	Homarine	1.33531e-08	-1.08315
18	Axenic	15	Phosphorylcholine	2.79008e-09	-0.679858
20	Axenic	15	DHPS	2.83012e-08	0.431371
20	Axenic	15	DMSP	3.76538e-07	0.663613
20	Axenic	15	Gly	0	-0.632664
20	Axenic	15	Pro	7.98867e-10	-0.781571
20	Axenic	15	Glu	8.86653e-09	-1.18563
20	Axenic	15	Gln	4.77093e-09	-0.671587
20	Axenic	15	Ala	0	-0.839464
20	Axenic	15	Ile	1.4598e-09	-0.603457
20	Axenic	15	Val	5.48549e-09	-0.258604
20	Axenic	15	Betaine	3.42492e-06	1.2195
20	Axenic	15	Lys	1.9483e-08	1.17316
20	Axenic	15	β-1,3-glucan	7.78259e-09	-1.02366
20	Axenic	15	Arg	4.83668e-09	-0.00772328
20	Axenic	15	Leu	2.40213e-09	-0.858908
20	Axenic	15	Acetate	2.71521e-09	1.43291
20	Axenic	15	Glycerol 3-phosphate	3.58724e-09	-0.873977
20	Axenic	15	Guanosine	0	-0.658475
20	Axenic	15	Uridine	5.75257e-11	-0.617499
20	Axenic	15	Asp	1.21445e-10	-0.58436
20	Axenic	15	Glucose-a	1.01514e-09	-1.21051
20	Axenic	15	Homarine	3.02843e-08	0.76356
20	Axenic	15	Phosphorylcholine	7.23885e-09	0.939651
21	Axenic	15	DHPS	2.09172e-08	-0.182032
21	Axenic	15	DMSP	3.08036e-07	0.265191
21	Axenic	15	Gly	0	-0.632664
21	Axenic	15	Pro	1.15785e-09	-0.755348
21	Axenic	15	Glu	8.52735e-09	-1.23881
21	Axenic	15	Gln	4.57622e-09	-0.710253
21	Axenic	15	Ala	0	-0.839464
21	Axenic	15	Ile	1.77818e-09	-0.523643
21	Axenic	15	Val	5.54171e-09	-0.242137
21	Axenic	15	Betaine	3.10981e-06	0.908352
21	Axenic	15	Lys	1.21379e-08	0.158181
21	Axenic	15	β-1,3-glucan	1.20218e-08	-0.856834
21	Axenic	15	Arg	3.52589e-09	-0.378349
21	Axenic	15	Leu	2.7753e-09	-0.714895
21	Axenic	15	Acetate	2.27253e-09	0.696933
21	Axenic	15	Glycerol 3-phosphate	3.65246e-09	-0.856539
21	Axenic	15	Guanosine	1.08817e-11	-0.625544
21	Axenic	15	Uridine	0	-0.693629
21	Axenic	15	Asp	1.25843e-10	-0.582327
21	Axenic	15	Glucose-a	1.14214e-09	-1.15045
21	Axenic	15	Homarine	2.40309e-08	0.0814996
21	Axenic	15	Phosphorylcholine	5.77492e-09	0.40673
