# Supplementary material for: Growth-stage-related shifts in diatom endometabolome composition set the stage for bacterial heterotrophy
Source: ISME Commun. 2022 Mar 30;2:28. doi: 10.1038/s43705-022-00116-5 (PMC9723723; doi:10.1038/s43705-022-00116-5)
Supplement: Supplementary file 3 — Supplementary Table S4 [file 43705_2022_116_MOESM3_ESM.xlsx]

## Sheet: Blad1
Table S4. Selected genes enriched in Thalassiosira pseudonana. Black numbers denotes significant differences (p < 0.05) with positive values enriched on Day 3 and negative values enriched on Day 15. Red numbers denote non-significant differences but with relevance to the selected pathways.
Genes are based on metabolic pathways indicated in Biocyc (https://biocyc.org; Karp PD, et al., [38]) and annotated based on KEGG and PhyloDB annotation database [39].
Function	Locus tag	KEGG Tp annotation	KEGG best non-Tp annotation	PhyloDB 1.076 annotation	log2foldchange	Fold change
Sulfonate metabolism	3018	PSAT; phosphoserine transaminase (EC:2.6.1.52); K00831 phosphoserine aminotransferase [EC:2.6.1.52]	PSAT; phosphoserine transaminase (EC:2.6.1.52); K00831 phosphoserine aminotransferase [EC:2.6.1.52]	Predicted protein	-6.65282	-100.623
	269248	AAT1_2; aspartate aminotransferase, AspAT/AST; K14455 aspartate aminotransferase, mitchondrial [EC:2.6.1.1]	AAT1_2; aspartate aminotransferase, AspAT/AST; K14455 aspartate aminotransferase, mitchondrial [EC:2.6.1.1]	Aspartate aminotransferase, AspAT/AST	-1.71798	-3.28975
	14772	hypothetical protein	csd, Ci-CSD; cysteine sulfinic acid decarboxylase (EC:4.1.1.29)	Predicted protein Fragment	-3.05352	-8.30236
	25953	MDH2; malate dehydrogenase (EC:1.1.1.37)	MDH2; malate dehydrogenase (EC:1.1.1.37)	Malate dehydrogenase (EC 1.1.1.37)	-1.67807	-3.2
	27892	OAT; ornithine aminotransferase; K00819 ornithine--oxo-acid transaminase [EC:2.6.1.13]	OAT; ornithine aminotransferase; K00819 ornithine--oxo-acid transaminase [EC:2.6.1.13]	Putative uncharacterized protein	-0.228922	-1.17196
	262207	serine/threonine deaminase (EC:4.3.1.17)	serine/threonine deaminase (EC:4.3.1.17)	Serine/threonine deaminase Fragment (EC 4.3.1.17)	-0.822575	-1.76856
	1326	hypothetical protein; K00958 sulfate adenylyltransferase [EC:2.7.7.4]	hypothetical protein; K00958 sulfate adenylyltransferase [EC:2.7.7.4]	Putative uncharacterized protein	-3.44333	-10.8779
	269714	ATP sulfurylase (EC:2.7.1.25 2.7.7.4); K13811 3'-phosphoadenosine 5'-phosphosulfate synthase [EC:2.7.7.4 2.7.1.25]	ATP sulfurylase (EC:2.7.1.25 2.7.7.4); K13811 3'-phosphoadenosine 5'-phosphosulfate synthase [EC:2.7.7.4 2.7.1.25]	ATP sulfurylase Fragment (EC 2.7.1.25)(EC 2.7.7.4)	-1.82411	-3.54089
	35690	hypothetical protein; K00390 phosphoadenosine phosphosulfate reductase [EC:1.8.4.8]	hypothetical protein; K00390 phosphoadenosine phosphosulfate reductase [EC:1.8.4.8]	Predicted protein Fragment	-3.34555	-10.165
DMSP	268262	aldehyde dehydrogenase	aldehyde dehydrogenase	Aldehyde dehydrogenase	-1.9194	-3.78265
	268550	ALD1; aldehyde dehydrogenase (EC:1.2.1.3); K00128 aldehyde dehydrogenase (NAD+) [EC:1.2.1.3]	ALD1; aldehyde dehydrogenase (EC:1.2.1.3); K00128 aldehyde dehydrogenase (NAD+) [EC:1.2.1.3]	Aldehyde dehydrogenase (EC 1.2.1.3)	-1.36987	-2.58448
	21238	ALD3; aldehyde dehydrogenase (EC:1.2.1.3); K00128 aldehyde dehydrogenase (NAD+) [EC:1.2.1.3]	ALD3; aldehyde dehydrogenase (EC:1.2.1.3); K00128 aldehyde dehydrogenase (NAD+) [EC:1.2.1.3]	Aldehyde dehydrogenase (EC 1.2.1.3)	-2.19662	-4.58405
	21815	AMS1; probable S-adenosylmethionine synthetase; K00789 S-adenosylmethionine synthetase [EC:2.5.1.6]	AMS1; probable S-adenosylmethionine synthetase; K00789 S-adenosylmethionine synthetase [EC:2.5.1.6]	S-adenosylmethionine synthetase (EC 2.5.1.6)	-2.10559	-4.30373
	36634	hypothetical protein	hypothetical protein ; K00597 [methionine synthase] reductase [EC:1.16.1.8]	Predicted protein Fragment	-1.12791	-2.18542
	34348	hypothetical protein; K01611 S-adenosylmethionine decarboxylase [EC:4.1.1.50]	hypothetical protein; K01611 S-adenosylmethionine decarboxylase [EC:4.1.1.50]	Predicted protein Fragment	-3.28984	-9.78005
	30804	hypothetical protein	S-adenosylmethionine decarboxylase-like protein; K01611 S-adenosylmethionine decarboxylase [EC:4.1.1.50]	Predicted protein Fragment	-2.09668	-4.27723
	19813	hypothetical protein	S-adenosylmethionine decarboxylase (EC:4.1.1.50); K01611 S-adenosylmethionine decarboxylase [EC:4.1.1.50]	Predicted protein Fragment	-5.31297	-39.7525
	269095	methyl transferase-like protein	methyl transferase-like protein	Methyl transferase-like protein	0.50357	1.41772
Glycolate degradation	406	GOX; glycolate oxidase (EC:1.1.3.15); K11517 (S)-2-hydroxy-acid oxidase [EC:1.1.3.15]	GOX; glycolate oxidase (EC:1.1.3.15); K11517 (S)-2-hydroxy-acid oxidase [EC:1.1.3.15]	Glycolate oxidase (EC 1.1.3.15)	2.98455	7.91481
Serine	32137	hypothetical protein; K01079 phosphoserine phosphatase [EC:3.1.3.3]	hypothetical protein; K01079 phosphoserine phosphatase [EC:3.1.3.3]	Predicted protein	-6.11622	-69.3688
	3018	PSAT; phosphoserine transaminase (EC:2.6.1.52); K00831 phosphoserine aminotransferase [EC:2.6.1.52]	PSAT; phosphoserine transaminase (EC:2.6.1.52); K00831 phosphoserine aminotransferase [EC:2.6.1.52]	Predicted protein	-6.65282	-100.623
	14979	hypothetical protein; K00831 phosphoserine aminotransferase [EC:2.6.1.52]	hypothetical protein; K00831 phosphoserine aminotransferase [EC:2.6.1.52]	Predicted protein Fragment	-0.124199	-1.0899
Glycine	21620	hypothetical protein	threonine aldolase	Predicted protein	-1.28126	-2.43052
	33203	hypothetical protein; K01620 threonine aldolase [EC:4.1.2.5]	hypothetical protein; K01620 threonine aldolase [EC:4.1.2.5]	Putative uncharacterized protein Fragment	1.21167	2.31606
	269942	SHM1; glycine hydroxymethyltransferase; K00600 glycine hydroxymethyltransferase [EC:2.1.2.1]	SHM1; glycine hydroxymethyltransferase; K00600 glycine hydroxymethyltransferase [EC:2.1.2.1]	Glycine or serine hydroxymethyltransferase, serine methylase	-0.390089	-1.31047
	26031	serine hydroxymethyltransferase (EC:2.1.2.1); K00600 glycine hydroxymethyltransferase [EC:2.1.2.1]	serine hydroxymethyltransferase (EC:2.1.2.1); K00600 glycine hydroxymethyltransferase [EC:2.1.2.1]	Serine hydroxymethyltransferase (EC 2.1.2.1)	-1.07479	-2.10642
	26190	hypothetical protein; K00600 glycine hydroxymethyltransferase [EC:2.1.2.1]	hypothetical protein; K00600 glycine hydroxymethyltransferase [EC:2.1.2.1]	Serine hydroxymethyltransferase (EC 2.1.2.1)	-1.84555	-3.59389
	2775	alanine:glyoxylate aminotransferase; K14286 alanine-glyoxylate aminotransferase 2-like [EC:2.6.1.-]	alanine:glyoxylate aminotransferase; K14286 alanine-glyoxylate aminotransferase 2-like [EC:2.6.1.-]	Alanine:glyoxylate aminotransferase	-1.09996	-2.14349
	39799	glycine dehydrogenase; K00281 glycine dehydrogenase [EC:1.4.4.2]	glycine dehydrogenase; K00281 glycine dehydrogenase [EC:1.4.4.2]	Glycine decarboxylase p-protein	-1.73164	-3.32106
Glycine betaine	35420	betaine aldehyde dehydrogenase	betaine aldehyde dehydrogenase	Betaine aldehyde dehydrogenase Fragment	-1.1467	-2.21407
	25016	probable betaine aldehyde dehydrogenase (EC:1.2.1.8)	probable betaine aldehyde dehydrogenase (EC:1.2.1.8)	Probable betaine aldehyde dehydrogenase (EC 1.2.1.8)	-1.66044	-3.16112
Glutamate	269160	GltD; synthase of glutamate synthase; K00266 glutamate synthase (NADPH/NADH) small chain [EC:1.4.1.13 1.4.1.14]	GltD; synthase of glutamate synthase; K00266 glutamate synthase (NADPH/NADH) small chain [EC:1.4.1.13 1.4.1.14]	Putative uncharacterized protein gltD	0.732339	1.66133
	269900	gltB; glutamate synthase subunit alpha (EC:1.4.1.13); K00265 glutamate synthase (NADPH/NADH) large chain [EC:1.4.1.13 1.4.1.14]	gltB; glutamate synthase subunit alpha (EC:1.4.1.13); K00265 glutamate synthase (NADPH/NADH) large chain [EC:1.4.1.13 1.4.1.14]	Glutamate synthase (EC 1.4.7.1)	-1.19982	-2.39963
	29861	hypothetical protein; K00264 glutamate synthase (NADPH/NADH) [EC:1.4.1.13 1.4.1.14]	hypothetical protein; K00264 glutamate synthase (NADPH/NADH) [EC:1.4.1.13 1.4.1.14]	Predicted protein	1.56581	2.96044
	26192	GDH_2; glutamate dehydrogenase (EC:1.4.1.4); K00262 glutamate dehydrogenase (NADP+) [EC:1.4.1.4]	GDH_2; glutamate dehydrogenase (EC:1.4.1.4); K00262 glutamate dehydrogenase (NADP+) [EC:1.4.1.4]	Putative uncharacterized protein Fragment	1.73872	3.33738
	38359	GDH_1; glutmatae dehydrogenase, nadp-gdh (EC:1.4.1.4); K00262 glutamate dehydrogenase (NADP+) [EC:1.4.1.4]	GDH_1; glutmatae dehydrogenase, nadp-gdh (EC:1.4.1.4); K00262 glutamate dehydrogenase (NADP+) [EC:1.4.1.4]	Glutmatae dehydrogenase, nadp-gdh Fragment (EC 1.4.1.4)	-0.557897	-1.11579
	268335	glutamate dehydrogenase; K15371 glutamate dehydrogenase [EC:1.4.1.2]	glutamate dehydrogenase; K15371 glutamate dehydrogenase [EC:1.4.1.2]	Glutamate dehydrogenase	1.04874	2.06872
Glutamine	270138	hypothetical protein; K01915 glutamine synthetase [EC:6.3.1.2]	hypothetical protein; K01915 glutamine synthetase [EC:6.3.1.2]	Putative uncharacterized protein GLNN	6.60051	97.04
	26051	hypothetical protein; K01915 glutamine synthetase [EC:6.3.1.2]	hypothetical protein; K01915 glutamine synthetase [EC:6.3.1.2]	Glutamine synthetase (EC 6.3.1.2)	-2.48284	-4.96568
	261531	glutamate-ligase like protein	glutamate-ligase like protein	Glutamate-ligase like protein Fragment	-1.64954	-3.29907
	263363	ankyrin domain-containing protein	ankyrin domain-containing protein	Ankyrin domain-containing protein Fragment	0.149046	1.10884
	37258	hypothetical protein	glsA; glutaminase; K01425 glutaminase [EC:3.5.1.2]	Predicted protein Fragment	0.157162	1.11509
1,3-beta glucan	35711	hypothetical protein	glucan endo-1,3-beta-D-glucosidase	Predicted protein Fragment	-5.08816	-10.1763
	264005	hypothetical protein	endo-1,3(4)-beta-glucanase, putative	Putative uncharacterized protein Fragment	1.21243	2.31728
	21104	hypothetical protein	GPI anchored endo-1,3(4)-beta-glucanase (EC:3.2.1.-); K01238 [EC:3.2.1.-]	Putative uncharacterized protein	-1.60169	-3.20339
	23753	hypothetical protein	EXG_BLUGR Glucan 1,3-beta-glucosidase precursor (ISS)	Predicted protein	1.03564	2.05002
Arginine	29075	hypothetical protein; K01755 argininosuccinate lyase [EC:4.3.2.1]	hypothetical protein; K01755 argininosuccinate lyase [EC:4.3.2.1]	Argininosuccinate lyase (EC 4.3.2.1)	2.47294	5.55173
	42719	hypothetical protein; K01940 argininosuccinate synthase [EC:6.3.4.5]	hypothetical protein; K01940 argininosuccinate synthase [EC:6.3.4.5]	Argininosuccinate synthase (EC 6.3.4.5)	-0.475985	-0.95197
	997	hypothetical protein; K00611 ornithine carbamoyltransferase [EC:2.1.3.3]	hypothetical protein; K00611 ornithine carbamoyltransferase [EC:2.1.3.3]	Putative uncharacterized protein	1.50841	2.84496
	bd997	hypothetical protein; K00611 ornithine carbamoyltransferase [EC:2.1.3.3]	hypothetical protein; K00611 ornithine carbamoyltransferase [EC:2.1.3.3]	DNA-directed RNA polymerase subunit beta' (EC 2.7.7.6)(PEP)(Plastid-encoded RNA polymerase subunit beta')(RNA polymerase subunit beta')	-2.22495	-4.4499
Urea	30193	urease, putative; K01427 urease [EC:3.5.1.5]	urease, putative; K01427 urease [EC:3.5.1.5]	Urease, urea (EC 3.5.1.5)	1.52356	2.87499
	264305	urea transporter; K08716 solute carrier family 14 (urea transporter)	urea transporter; K08716 solute carrier family 14 (urea transporter)	Urea transporter Fragment	-2.08066	-4.16132
	35561	Arg1 arginase 1 (EC:3.5.3.1); K01476 arginase [EC:3.5.3.1]	Arg1 arginase 1 (EC:3.5.3.1); K01476 arginase [EC:3.5.3.1]	Arg1 arginase 1 Fragment (EC 3.5.3.1)	1.25705	2.39007
	40323	CPS1; carbamoyl-phosphate synthase 1, mitochondrial (EC:6.3.4.16); K01948 carbamoyl-phosphate synthase (ammonia) [EC:6.3.4.16]	CPS1; carbamoyl-phosphate synthase 1, mitochondrial (EC:6.3.4.16); K01948 carbamoyl-phosphate synthase (ammonia) [EC:6.3.4.16]	CPSase (EC 6.3.5.5)	-0.582663	-1.16533
Proline	32485	proline dehydrogenase (EC:1.5.3.-); K00318 proline dehydrogenase [EC:1.5.99.8]	proline dehydrogenase (EC:1.5.3.-); K00318 proline dehydrogenase [EC:1.5.99.8]	Proline dehydrogenase Fragment (EC 1.5.3.-)	0.558	1.47223
	38066	ALD2; aldehyde dehydrogenase; K00294 1-pyrroline-5-carboxylate dehydrogenase [EC:1.5.1.12]	ALD2; aldehyde dehydrogenase; K00294 1-pyrroline-5-carboxylate dehydrogenase [EC:1.5.1.12]	Aldehyde dehydrogenase	-0.576517	-1.15303
	23275	pyrroline-5-carboxylate reductase (EC:1.5.1.2); K00286 pyrroline-5-carboxylate reductase [EC:1.5.1.2]	pyrroline-5-carboxylate reductase (EC:1.5.1.2); K00286 pyrroline-5-carboxylate reductase [EC:1.5.1.2]	Pyrroline-5-carboxylate reductase (EC 1.5.1.2)	-0.73667	-1.47334
	268461	ornithine cyclodeaminase (EC:4.3.1.12)	ornithine cyclodeaminase (EC:4.3.1.12)	Ornithine cyclodeaminase (EC 4.3.1.12)	-2.60325	-5.2065
	268092	ornithine cyclodeaminase (EC:4.3.1.12); K01750 ornithine cyclodeaminase [EC:4.3.1.12]	ornithine cyclodeaminase (EC:4.3.1.12); K01750 ornithine cyclodeaminase [EC:4.3.1.12]	Ornithine cyclodeaminase (EC 4.3.1.12)	-3.48823	-6.97646
	260953	ornithine cyclodeaminase (EC:4.3.1.12)	ornithine cyclodeaminase (EC:4.3.1.12)	Ornithine cyclodeaminase Fragment (EC 4.3.1.12)	-1.26661	-2.53322
Alanine	412	hypothetical protein; K00814 alanine transaminase [EC:2.6.1.2]	hypothetical protein; K00814 alanine transaminase [EC:2.6.1.2]	Alanine aminotransferase (EC 2.6.1.2)	1.87366	3.66461
	2775	alanine:glyoxylate aminotransferase; K14286 alanine-glyoxylate aminotransferase 2-like [EC:2.6.1.-]	alanine:glyoxylate aminotransferase; K14286 alanine-glyoxylate aminotransferase 2-like [EC:2.6.1.-]	Alanine:glyoxylate aminotransferase	-1.09996	-2.19992
	262099	alanine racemase (EC:5.1.1.1)	alanine racemase (EC:5.1.1.1)	Alanine racemase Fragment (EC 5.1.1.1)	0.043161	1.03037
	35402	ALAT_2; alanine aminotransferase, aminotransferase class I (EC:2.6.1.2); K00814 alanine transaminase [EC:2.6.1.2]	ALAT_2; alanine aminotransferase, aminotransferase class I (EC:2.6.1.2); K00814 alanine transaminase [EC:2.6.1.2]	Alanine aminotransferase, aminotransferase class I Fragment (EC 2.6.1.2)	1.23117	2.34758
	21685	hypothetical protein; K04487 cysteine desulfurase [EC:2.8.1.7]	hypothetical protein; K04487 cysteine desulfurase [EC:2.8.1.7]	Predicted protein	0.919199	1.89107
	240	IscS; precursor of desulfurase cysteine desulfurase IscS; K04487 cysteine desulfurase [EC:2.8.1.7]	IscS; precursor of desulfurase cysteine desulfurase IscS; K04487 cysteine desulfurase [EC:2.8.1.7]	Cysteine desulfurase	-0.527953	-1.05591
Isoleucine/Leucine/Valine/Alanine	35186	hypothetical protein; K00826 branched-chain amino acid aminotransferase [EC:2.6.1.42]	hypothetical protein; K00826 branched-chain amino acid aminotransferase [EC:2.6.1.42]	Predicted protein Fragment	0.183943	1.13598
	21813	hypothetical protein; K00826 branched-chain amino acid aminotransferase [EC:2.6.1.42]	hypothetical protein; K00826 branched-chain amino acid aminotransferase [EC:2.6.1.42]	-	-3.84198	-7.68396
	260934	hypothetical protein; K00826 branched-chain amino acid aminotransferase [EC:2.6.1.42]	hypothetical protein; K00826 branched-chain amino acid aminotransferase [EC:2.6.1.42]	Branched-chain-amino-acid aminotransferase Fragment (EC 2.6.1.42)	-0.571425	-1.14285
	20816	hypothetical protein; K00826 branched-chain amino acid aminotransferase [EC:2.6.1.42]	hypothetical protein; K00826 branched-chain amino acid aminotransferase [EC:2.6.1.42]	Branched-chain-amino-acid aminotransferase (EC 2.6.1.42)	-0.911485	-1.82297
Valine	27997	hypothetical protein; K01687 dihydroxy-acid dehydratase [EC:4.2.1.9]	hypothetical protein; K01687 dihydroxy-acid dehydratase [EC:4.2.1.9]	Probable dihydroxyacid dehydratase (EC 4.2.1.9)	-3.93709	-7.87418
	23228	hypothetical protein; K00053 ketol-acid reductoisomerase [EC:1.1.1.86]	hypothetical protein; K00053 ketol-acid reductoisomerase [EC:1.1.1.86]	Predicted protein	-3.65137	-7.30274
Isoleucine/Leucine	33194	BAT1; branched-chain amino acid aminotransferase (EC:2.6.1.42)	BAT1; branched-chain amino acid aminotransferase (EC:2.6.1.42)	Branched-chain amino acid aminotransferase Fragment (EC 2.6.1.42)	2.54212	5.82443
Lysine	20613	diaminopimelate decarboxylase; K01586 diaminopimelate decarboxylase [EC:4.1.1.20]	diaminopimelate decarboxylase; K01586 diaminopimelate decarboxylase [EC:4.1.1.20]	Predicted protein	-3.52958	-7.05916
Cobalamin (B12)	11697	hypothetical protein		Predicted protein	0.164897	1.12109
	26031	serine hydroxymethyltransferase (EC:2.1.2.1); K00600 glycine hydroxymethyltransferase [EC:2.1.2.1]	serine hydroxymethyltransferase (EC:2.1.2.1); K00600 glycine hydroxymethyltransferase [EC:2.1.2.1]	Serine hydroxymethyltransferase (EC 2.1.2.1)	-1.07479	-2.14958
Chitin	24204	hypothetical protein	protein glycoside hydrolase, family 19 domain-containing protein (EC:3.2.1.14)	Predicted protein	1.3042	2.46947
	262153	hypothetical protein	hypothetical protein; K01183 chitinase [EC:3.2.1.14]	Putative uncharacterized protein Fragment	0.817088	1.76185
	263782	glycoside hydrolase	glycoside hydrolase	Glycoside hydrolase Fragment	2.19629	4.583
	264602	chitinase; K01183 chitinase [EC:3.2.1.14]	chitinase; K01183 chitinase [EC:3.2.1.14]	Chitinase Fragment	-0.239595	-0.47919
	263284	ZFP10; zinc finger protein similarity, PHD motif, DNA binding, transcription factor	ZFP10; zinc finger protein similarity, PHD motif, DNA binding, transcription factor	Zinc finger protein similarity, PHD motif, DNA binding, transcription factor Fragment	2.42675	5.37681
	264902	cht1; chitinase	cht1; chitinase	Chitinase	1.64399	3.12528
	264903	CHT1_1; chitinase; K01183 chitinase [EC:3.2.1.14]	CHT1_1; chitinase; K01183 chitinase [EC:3.2.1.14]	Chitinase Fragment	0.8414	1.79179
	263096	chitinase (EC:3.2.1.14)	chitinase (EC:3.2.1.14)	Chitinase Fragment (EC 3.2.1.14)	3.13131	8.76233
	261660	chitinase; K01183 chitinase [EC:3.2.1.14]	chitinase; K01183 chitinase [EC:3.2.1.14]	Chitinase Fragment	1.43832	2.71005
	270127	CHT1_2; chitinase	CHT1_2; chitinase	Chitinase	1.7841	3.44403
	262645	hypothetical protein; K01183 chitinase [EC:3.2.1.14]	hypothetical protein; K01183 chitinase [EC:3.2.1.14]	Putative uncharacterized protein Fragment	2.12832	4.37208
N-acetyl-D-glucosamine	36631	hypothetical protein; K00972 UDP-N-acetylglucosamine pyrophosphorylase [EC:2.7.7.23]	hypothetical protein; K00972 UDP-N-acetylglucosamine pyrophosphorylase [EC:2.7.7.23]	Predicted protein Fragment	4.06514	16.739
	260958	hypothetical protein; K01836 phosphoacetylglucosamine mutase [EC:5.4.2.3]	hypothetical protein; K01836 phosphoacetylglucosamine mutase [EC:5.4.2.3]	Putative uncharacterized protein Fragment	3.80918	14.0177
	10567	hypothetical protein; K00820 glucosamine--fructose-6-phosphate aminotransferase (isomerizing) [EC:2.6.1.16]	hypothetical protein; K00820 glucosamine--fructose-6-phosphate aminotransferase (isomerizing) [EC:2.6.1.16]	Glutamine fructose 6 phosphate transaminase (EC 2.6.1.16)	2.91112	7.52203
	8952	GFA1; glutamine-fructose-6-phosphate transaminase (EC:2.6.1.16); K00820 glucosamine--fructose-6-phosphate aminotransferase (isomerizing) [EC:2.6.1.16]	GFA1; glutamine-fructose-6-phosphate transaminase (EC:2.6.1.16); K00820 glucosamine--fructose-6-phosphate aminotransferase (isomerizing) [EC:2.6.1.16]	Glutamine-fructose 6 phosphae transaminase	2.47032	5.54166
	24521	glucosamine-fructose-6-phosphate aminotransferase [isomerizing], putative; K00820 glucosamine--fructose-6-phosphate aminotransferase (isomerizing) [EC:2.6.1.16]	glucosamine-fructose-6-phosphate aminotransferase [isomerizing], putative; K00820 glucosamine--fructose-6-phosphate aminotransferase (isomerizing) [EC:2.6.1.16]	Glutamine-fructose-6-phosphate transaminase (EC 2.6.1.16)	3.46498	11.0424
Guanosine	40223	GMP synthase [glutamine-hydrolyzing], putative; K01951 GMP synthase (glutamine-hydrolysing) [EC:6.3.5.2]	GMP synthase [glutamine-hydrolyzing], putative; K01951 GMP synthase (glutamine-hydrolysing) [EC:6.3.5.2]	GMP synthase (EC 6.3.5.2)	-2.82127	-5.64254
	37810	guanylate kinase-like protein (EC:2.7.4.8); K00942 guanylate kinase [EC:2.7.4.8]	guanylate kinase-like protein (EC:2.7.4.8); K00942 guanylate kinase [EC:2.7.4.8]	Guanylate kinase-like protein Fragment (EC 2.7.4.8)	0.983082	1.97668
	3448	hypothetical protein; K00942 guanylate kinase [EC:2.7.4.8]	hypothetical protein; K00942 guanylate kinase [EC:2.7.4.8]	Predicted protein	1.84207	3.58524
	31703	guanylate kinase (EC:2.7.4.8); K00942 guanylate kinase [EC:2.7.4.8]	guanylate kinase (EC:2.7.4.8); K00942 guanylate kinase [EC:2.7.4.8]	Guanylate kinase (EC 2.7.4.8)	-2.67175	-5.34349
	2386	hypothetical protein		Predicted protein	-0.719115	-1.43823
	3779	NDK4; probable nuceloside diphosphate kinase (EC:2.7.4.6); K00940 nucleoside-diphosphate kinase [EC:2.7.4.6]	NDK4; probable nuceloside diphosphate kinase (EC:2.7.4.6); K00940 nucleoside-diphosphate kinase [EC:2.7.4.6]	Probable nuceloside diphosphate kinase (EC 2.7.4.6)	2.46021	5.50298
	6290	NDK2; nucleoside diphosphate kinase (EC:2.7.4.6); K00940 nucleoside-diphosphate kinase [EC:2.7.4.6]	NDK2; nucleoside diphosphate kinase (EC:2.7.4.6); K00940 nucleoside-diphosphate kinase [EC:2.7.4.6]	Nucleoside diphosphate kinase (EC 2.7.4.6)	-2.55928	-5.11855
	12070	NDK1; probable nucleoside disphosphate kinase (EC:2.7.4.6); K00940 nucleoside-diphosphate kinase [EC:2.7.4.6]	NDK1; probable nucleoside disphosphate kinase (EC:2.7.4.6); K00940 nucleoside-diphosphate kinase [EC:2.7.4.6]	Nucleoside diphosphate kinase (EC 2.7.4.6)	-4.87839	-9.75678
	32555	hypothetical protein; K10808 ribonucleoside-diphosphate reductase subunit M2 [EC:1.17.4.1]	hypothetical protein; K10808 ribonucleoside-diphosphate reductase subunit M2 [EC:1.17.4.1]	Predicted protein	-1.26293	-2.52586
	33670	hypothetical protein; K10808 ribonucleoside-diphosphate reductase subunit M2 [EC:1.17.4.1]	hypothetical protein; K10808 ribonucleoside-diphosphate reductase subunit M2 [EC:1.17.4.1]	Predicted protein Fragment	-1.42772	-2.85544
	370	ribonucleoside-diphosphate reductase large chain; K00525 ribonucleoside-diphosphate reductase alpha chain [EC:1.17.4.1]	ribonucleoside-diphosphate reductase large chain; K00525 ribonucleoside-diphosphate reductase alpha chain [EC:1.17.4.1]	Ribonucleoside-diphosphate reductase (EC 1.17.4.1)	-1.00463	-2.00927
	8522	hypothetical protein	hypothetical protein; K10808 ribonucleoside-diphosphate reductase subunit M2 [EC:1.17.4.1]	Predicted protein	2.17616	4.51948
Acetate	25572	acetyl-CoA synthetase / acetyltransferase (GNAT) family protein; K01905 acetyl-CoA synthetase (ADP-forming) [EC:6.2.1.13]	acetyl-CoA synthetase / acetyltransferase (GNAT) family protein; K01905 acetyl-CoA synthetase (ADP-forming) [EC:6.2.1.13]	Acetyl-coa synthetase	-2.42373	-4.84745
	34187	acetyl-coenzyme A synthetase; K01895 acetyl-CoA synthetase [EC:6.2.1.1]	acetyl-coenzyme A synthetase; K01895 acetyl-CoA synthetase [EC:6.2.1.1]	Acetyl-coenzyme a synthetase Fragment (EC 6.2.1.1)	0.351664	1.27603
	268374	PDHA1; pyruvate dehydrogenase (EC:1.2.4.1); K00161 pyruvate dehydrogenase E1 component subunit alpha [EC:1.2.4.1]	PDHA1; pyruvate dehydrogenase (EC:1.2.4.1); K00161 pyruvate dehydrogenase E1 component subunit alpha [EC:1.2.4.1]	Pyruvate dehydrogenase (EC 1.2.4.1)	0.892059	1.85582
Uridine	37071	hypothetical protein	hypothetical protein; K13421 uridine monophosphate synthetase [EC:2.4.2.10 4.1.1.23]	Predicted protein Fragment	-5.08243	-10.1649
	41166	hypothetical protein	uridine kinase	Predicted protein	-0.169923	-0.339846
Aspartate	2920	aspartate aminotransferase	aspartate aminotransferase	Aspartate aminotransferase	0.177526	1.13094
	12030	aspartate aminotransferase	aspartate aminotransferase	Aspartate aminotransferase	-0.750736	-1.50147
	269248	AAT1_2; aspartate aminotransferase, AspAT/AST; K14455 aspartate aminotransferase, mitchondrial [EC:2.6.1.1]	AAT1_2; aspartate aminotransferase, AspAT/AST; K14455 aspartate aminotransferase, mitchondrial [EC:2.6.1.1]	Aspartate aminotransferase, AspAT/AST	-1.71798	-3.43595
	31424	AAT2; aspartate aminotransferase; K00813 aspartate aminotransferase [EC:2.6.1.1]	AAT2; aspartate aminotransferase; K00813 aspartate aminotransferase [EC:2.6.1.1]	Aspartate aminotransferase	1.18476	2.27325
CO2 to bicarbonate to OAA	262006	alpha carbonic anhydrase of nostoc-like protein (EC:4.2.1.1)	alpha carbonic anhydrase of nostoc-like protein (EC:4.2.1.1)	Alpha carbonic anhydrase of nostoc-like protein Fragment (EC 4.2.1.1)	6.83585	114.234
	233	hypothetical protein	DCA1; putative delta carbonic anhydrase (cobalt/zinc)	Predicted protein	-2.20354	-4.40708
	31215	hypothetical protein	carbonic anhydrase/acetyltransferase	Predicted protein Fragment	-1.07644	-2.15289
	22596	hypothetical protein	transcription factor APFI	Predicted protein	1.86294	3.63747
	34543	PEPCase_2; hypothetical protein; K01595 phosphoenolpyruvate carboxylase [EC:4.1.1.31]	PEPCase_2; hypothetical protein; K01595 phosphoenolpyruvate carboxylase [EC:4.1.1.31]	Phospoenolpyruvate carboxylase Fragment (EC 4.1.1.31)	-0.18093	-2.2
	268546	hypothetical protein; K01595 phosphoenolpyruvate carboxylase [EC:4.1.1.31]	hypothetical protein; K01595 phosphoenolpyruvate carboxylase [EC:4.1.1.31]	Phosphoenolpyruvate carboxylase (EC 4.1.1.31)	-0.886324	-2.2
	22391	hypothetical protein	alpha carbonic anhydrase of nostoc-like protein (EC:4.2.1.1)	Predicted protein	1.93446	3.82234
	25840	hypothetical protein		Predicted protein	-1.52477	-3.04954
	814	hypothetical protein	DCA1; putative delta carbonic anhydrase (cobalt/zinc)	Predicted protein	-1.99055	-3.98109
	41566	hypothetical protein; K10427 dynactin 5	hypothetical protein; K10427 dynactin 5	Predicted protein Fragment	-2.79578	-5.59156
	31046	hypothetical protein	Protein yrdA, putative	Predicted protein Fragment	1.2778	2.42469
Ornithine to glutamate	15114	aminoacylase 1; K14677 aminoacylase [EC:3.5.1.14]	aminoacylase 1; K14677 aminoacylase [EC:3.5.1.14]	Aminoacylase 1 Fragment	-1.62633	-3.25265
	270136	n-acetylornithine aminotransferase	n-acetylornithine aminotransferase	acetylornithine transaminase	0.196593	1.14599
	2779	hypothetical protein	arginine biosynthesis bifunctional protein argJ, putative	Predicted protein	2.03473	4.09747
	263866	hypothetical protein	hypothetical protein; K14682 amino-acid N-acetyltransferase [EC:2.3.1.1]	Putative uncharacterized protein Fragment	-0.941693	-1.88339
	36764	hypothetical protein; K14682 amino-acid N-acetyltransferase [EC:2.3.1.1]	hypothetical protein; K14682 amino-acid N-acetyltransferase [EC:2.3.1.1]	Predicted protein Fragment	0.810958	1.1
	30701	hypothetical protein; K14682 amino-acid N-acetyltransferase [EC:2.3.1.1]	hypothetical protein; K14682 amino-acid N-acetyltransferase [EC:2.3.1.1]	Putative uncharacterized protein	-2.57331	-5.14663
	38656	hypothetical protein; K14682 amino-acid N-acetyltransferase [EC:2.3.1.1]	hypothetical protein; K14682 amino-acid N-acetyltransferase [EC:2.3.1.1]	Predicted protein	1.38509	1.1
	21978	hypothetical protein	argB; acetylglutamate kinase (EC:2.7.2.8); K00930 acetylglutamate kinase [EC:2.7.2.8]	-	1.50396	1.1
Ornithine to putrescine	32477	ODC1; ornithine decarboxylase; K01581 ornithine decarboxylase [EC:4.1.1.17]	ODC1; ornithine decarboxylase; K01581 ornithine decarboxylase [EC:4.1.1.17]	Ornithine decarboxylase Fragment (EC 4.1.1.17)	-1.38452	-2.76905
Putrescine to spermidine	21371	spermidine synthase (EC:2.5.1.16)	spermidine synthase (EC:2.5.1.16)	Spermidine synthase (EC 2.5.1.16)	-0.459347	-0.918693
	30691	spermine synthase; K00797 spermidine synthase [EC:2.5.1.16]	spermine synthase; K00797 spermidine synthase [EC:2.5.1.16]	Spermine synthase	-2.02208	-4.04416
	264730	hypothetical protein	spermidine synthase; K00797 spermidine synthase [EC:2.5.1.16]	Putative uncharacterized protein Fragment	-3.97941	-0.9
Oxalacetate to malate	41425	cytosolic malate dehydrogenase; K00025 malate dehydrogenase [EC:1.1.1.37]	cytosolic malate dehydrogenase; K00025 malate dehydrogenase [EC:1.1.1.37]	Cytosolic malate dehydrogenase	-0.921314	-1.84263
	20726	MDH1; probable malate dehydrogenase with mitochondrial or glyoxysomal precursor (EC:1.1.1.37); K00026 malate dehydrogenase [EC:1.1.1.37]	MDH1; probable malate dehydrogenase with mitochondrial or glyoxysomal precursor (EC:1.1.1.37); K00026 malate dehydrogenase [EC:1.1.1.37]	Malate dehydrogenase (EC 1.1.1.37)	-0.951057	-1.90211
	25953	MDH2; malate dehydrogenase (EC:1.1.1.37)	MDH2; malate dehydrogenase (EC:1.1.1.37)	Malate dehydrogenase (EC 1.1.1.37)	-1.67807	-3.35614
Malate from Acetyl-CoA	262934	hypothetical protein	hypothetical protein; K14289 exportin-5	Putative uncharacterized protein Fragment	-4.89232	-9.78465
Ammonia to glutamine	270138	hypothetical protein; K01915 glutamine synthetase [EC:6.3.1.2]	hypothetical protein; K01915 glutamine synthetase [EC:6.3.1.2]	Putative uncharacterized protein GLNN	6.60051	97.04
	26051	hypothetical protein; K01915 glutamine synthetase [EC:6.3.1.2]	hypothetical protein; K01915 glutamine synthetase [EC:6.3.1.2]	Glutamine synthetase (EC 6.3.1.2)	-2.48284	-4.96568
	261531	glutamate-ligase like protein	glutamate-ligase like protein	Glutamate-ligase like protein Fragment	-1.64954	-3.29907
Nitrate to nitrite	25299	hypothetical protein; K00360 nitrate reductase (NADH) [EC:1.7.1.1]	hypothetical protein; K00360 nitrate reductase (NADH) [EC:1.7.1.1]	Predicted protein	1.69549	3.23888
Nitrite to ammonia	262125	hypothetical protein; K00366 ferredoxin-nitrite reductase [EC:1.7.7.1]	hypothetical protein; K00366 ferredoxin-nitrite reductase [EC:1.7.7.1]	Nitrite reductase-ferredoxin dependent Fragment (EC 1.7.7.1)	1.17663	2.26048
	26941	nirB; nitrite reductase (EC:1.7.1.4); K00362 nitrite reductase (NAD(P)H) large subunit [EC:1.7.1.4]	nirB; nitrite reductase (EC:1.7.1.4); K00362 nitrite reductase (NAD(P)H) large subunit [EC:1.7.1.4]	Putative uncharacterized protein	-0.20919	-0.41838
Pyruvate	268374	PDHA1; pyruvate dehydrogenase (EC:1.2.4.1); K00161 pyruvate dehydrogenase E1 component subunit alpha [EC:1.2.4.1]	PDHA1; pyruvate dehydrogenase (EC:1.2.4.1); K00161 pyruvate dehydrogenase E1 component subunit alpha [EC:1.2.4.1]	Pyruvate dehydrogenase (EC 1.2.4.1)	0.892059	1.85582
	8778	PDHB1; pyruvate dehydrogenase (EC:1.2.4.1); K00162 pyruvate dehydrogenase E1 component subunit beta [EC:1.2.4.1]	PDHB1; pyruvate dehydrogenase (EC:1.2.4.1); K00162 pyruvate dehydrogenase E1 component subunit beta [EC:1.2.4.1]	Pyruvate dehydrogenase (EC 1.2.4.1)	-0.20919	-0.41838
Pyruvate to Acetyl-CoA	547	dihydrolipamide s-acetyltransferase (EC:2.3.1.12); K00627 pyruvate dehydrogenase E2 component (dihydrolipoamide acetyltransferase) [EC:2.3.1.12]	dihydrolipamide s-acetyltransferase (EC:2.3.1.12); K00627 pyruvate dehydrogenase E2 component (dihydrolipoamide acetyltransferase) [EC:2.3.1.12]	Dihydrolipamide s-acetyltransferase (EC 2.3.1.12)	4.07269	16.8268
Pyruvate	264583	PYK4; pyruvate kinase; K00873 pyruvate kinase [EC:2.7.1.40]	PYK4; pyruvate kinase; K00873 pyruvate kinase [EC:2.7.1.40]	Pyruvate kinase Fragment (EC 2.7.1.40)	1.43698	2.70754
	40393	PK3; kinase pyruvate kinase 3; K00873 pyruvate kinase [EC:2.7.1.40]	PK3; kinase pyruvate kinase 3; K00873 pyruvate kinase [EC:2.7.1.40]	Pyruvate kinase (EC 2.7.1.40)	-1.99317	-3.98633
	22345	PYK1; pyruvate kinase (EC:2.7.1.40); K00873 pyruvate kinase [EC:2.7.1.40]	PYK1; pyruvate kinase (EC:2.7.1.40); K00873 pyruvate kinase [EC:2.7.1.40]	Pyruvate kinase (EC 2.7.1.40)	0.461462	1.37694
	31810	hypothetical protein; K00873 pyruvate kinase [EC:2.7.1.40]	hypothetical protein; K00873 pyruvate kinase [EC:2.7.1.40]	Pyruvate kinase Fragment (EC 2.7.1.40)	0.931026	1.90663
	4875	PK1; pyruvate kinase 1	PK1; pyruvate kinase 1	Pyruvate kinase (EC 2.7.1.40)	3.40596	10.5997
	23810	phosphoenolpyruvate synthase (EC:2.7.9.2); K01007 pyruvate, water dikinase [EC:2.7.9.2]	phosphoenolpyruvate synthase (EC:2.7.9.2); K01007 pyruvate, water dikinase [EC:2.7.9.2]	Phosphoenol pyruvate synthase (EC 2.7.9.2)	-6.54583	-13.0917
Lysine to acetate	24127	hypothetical protein	radical SAM domain-containing protein	Putative uncharacterized protein	-5.58857	-11.1771
	35710	ACD1; acyl-coa dehydrogenase (EC:1.3.99.- 1.3.99.2); K00248 butyryl-CoA dehydrogenase [EC:1.3.8.1]	ACD1; acyl-coa dehydrogenase (EC:1.3.99.- 1.3.99.2); K00248 butyryl-CoA dehydrogenase [EC:1.3.8.1]	Acyl-coa dehydrogenase (EC 1.3.99.-)(EC 1.3.99.2)	-2.06071	-4.12142
	3627	thiolase; K07509 acetyl-CoA acyltransferase [EC:2.3.1.16]	thiolase; K07509 acetyl-CoA acyltransferase [EC:2.3.1.16]	Thiolase	-1.64785	-3.29569
	36742	KCT2; 3-ketoacyl-coa thiolase (EC:2.3.1.16); K07513 acetyl-CoA acyltransferase 1 [EC:2.3.1.16]	KCT2; 3-ketoacyl-coa thiolase (EC:2.3.1.16); K07513 acetyl-CoA acyltransferase 1 [EC:2.3.1.16]	3-ketoacyl-coa thiolase (EC 2.3.1.16)	0.276153	1.21096
	28651	AAT1_1; acetyl-coa acetyltransferase (EC:2.3.1.9); K00626 acetyl-CoA C-acetyltransferase [EC:2.3.1.9]	AAT1_1; acetyl-coa acetyltransferase (EC:2.3.1.9); K00626 acetyl-CoA C-acetyltransferase [EC:2.3.1.9]	Acetyl-coa acetyltransferase (EC 2.3.1.9)	-0.86313	-1.72626
Cyanate to ammonia	264532	CYN; cyanate lyase (EC:4.2.1.104); K01725 cyanate lyase [EC:4.2.1.104]	CYN; cyanate lyase (EC:4.2.1.104); K01725 cyanate lyase [EC:4.2.1.104]	Cyanate lyase (EC 4.2.1.104)	-1.41198	-2.82395
Glucose/Glycolysis	261320	GLK1; glucokinase (EC:2.7.1.2); K00845 glucokinase [EC:2.7.1.2]	GLK1; glucokinase (EC:2.7.1.2); K00845 glucokinase [EC:2.7.1.2]	Glucokinase Fragment (EC 2.7.1.2)	2.30413	4.9387
	38266	glucose-6-phosphate isomerase-like; K01810 glucose-6-phosphate isomerase [EC:5.3.1.9]	glucose-6-phosphate isomerase-like; K01810 glucose-6-phosphate isomerase [EC:5.3.1.9]	Glucose-6-phosphate isomerase (EC 5.3.1.9)	3.40685	10.6063
	39973	GPI3; glucose-6-phosphate isomerase (EC:5.3.1.9); K01810 glucose-6-phosphate isomerase [EC:5.3.1.9]	GPI3; glucose-6-phosphate isomerase (EC:5.3.1.9); K01810 glucose-6-phosphate isomerase [EC:5.3.1.9]	Glucose-6-phosphate isomerase (EC 5.3.1.9)	-1.55139	-3.10277
	22213	PFK2; phosphofructokinase (EC:2.7.1.90); K00895 pyrophosphate--fructose-6-phosphate 1-phosphotransferase [EC:2.7.1.90]	PFK2; phosphofructokinase (EC:2.7.1.90); K00895 pyrophosphate--fructose-6-phosphate 1-phosphotransferase [EC:2.7.1.90]	Phosphofructokinase (EC 2.7.1.90)	0.430524	1.34772
	31232	PFK1; 6-phosphofructokinase (EC:2.7.1.90); K00895 pyrophosphate--fructose-6-phosphate 1-phosphotransferase [EC:2.7.1.90]	PFK1; 6-phosphofructokinase (EC:2.7.1.90); K00895 pyrophosphate--fructose-6-phosphate 1-phosphotransferase [EC:2.7.1.90]	6-phosphofructokinase Fragment (EC 2.7.1.90)	-2.72205	-5.44411
	11761	ALDO4; Fructose-1,6-bisphosphatase aldolase (EC:4.1.2.13)	ALDO4; Fructose-1,6-bisphosphatase aldolase (EC:4.1.2.13)	Fructose-1,6-bisphosphatase aldolase (EC 4.1.2.13)	-7.27787	-14.5557
	270288	hypothetical protein; K01624 fructose-bisphosphate aldolase, class II [EC:4.1.2.13]	hypothetical protein; K01624 fructose-bisphosphate aldolase, class II [EC:4.1.2.13]	-	1.88185	3.68547
	270396	hypothetical protein	FbaC1; fructose-bisphosphate aldolase; K01624 fructose-bisphosphate aldolase, class II [EC:4.1.2.13]	-	-0.326089	-0.652177
	21748	FbaC2; fructose-1,6-bisphosphate aldolase; K01624 fructose-bisphosphate aldolase, class II [EC:4.1.2.13]	FbaC2; fructose-1,6-bisphosphate aldolase; K01624 fructose-bisphosphate aldolase, class II [EC:4.1.2.13]	Fructose-bisphosphate aldolase (EC 4.1.2.13)	1.04135	2.05816
	268970	D-3-phosphoglycerate dehydrogenase (EC:1.1.1.95); K00058 D-3-phosphoglycerate dehydrogenase [EC:1.1.1.95]	D-3-phosphoglycerate dehydrogenase (EC:1.1.1.95); K00058 D-3-phosphoglycerate dehydrogenase [EC:1.1.1.95]	D-3-phosphoglycerate dehydrogenase (EC 1.1.1.95)	-2.14184	-4.28368
	25130	hypothetical protein; K00058 D-3-phosphoglycerate dehydrogenase [EC:1.1.1.95]	hypothetical protein; K00058 D-3-phosphoglycerate dehydrogenase [EC:1.1.1.95]	Predicted protein	-3.39208	-6.78416
	3018	PSAT; phosphoserine transaminase (EC:2.6.1.52); K00831 phosphoserine aminotransferase [EC:2.6.1.52]	PSAT; phosphoserine transaminase (EC:2.6.1.52); K00831 phosphoserine aminotransferase [EC:2.6.1.52]	Predicted protein	-6.65282	-13.3056
	14979	hypothetical protein; K00831 phosphoserine aminotransferase [EC:2.6.1.52]	hypothetical protein; K00831 phosphoserine aminotransferase [EC:2.6.1.52]	Predicted protein Fragment	-0.124199	-0.248397
	32137	hypothetical protein; K01079 phosphoserine phosphatase [EC:3.1.3.3]	hypothetical protein; K01079 phosphoserine phosphatase [EC:3.1.3.3]	Predicted protein	-6.11622	-12.2324
	28239	triosephosphate isomerase/glyceraldehyde-3-phosphate dehydrogenase precursor (EC:1.2.1.12); K00134 glyceraldehyde 3-phosphate dehydrogenase [EC:1.2.1.12]	triosephosphate isomerase/glyceraldehyde-3-phosphate dehydrogenase precursor (EC:1.2.1.12); K00134 glyceraldehyde 3-phosphate dehydrogenase [EC:1.2.1.12]	Triosephosphate isomerase/glyceraldehyde-3- phosphate dehydrogenase (EC 1.2.1.12)	-6.2591	-12.5182
	28241	gapC3; glyceraldehyde 3-phosphate dehydrogenase; K00134 glyceraldehyde 3-phosphate dehydrogenase [EC:1.2.1.12]	gapC3; glyceraldehyde 3-phosphate dehydrogenase; K00134 glyceraldehyde 3-phosphate dehydrogenase [EC:1.2.1.12]	Glyceraldehyde 3-phosphate dehydrogenase	0.249	1.18838
	31383	GapC1; glyceraldehyde-3-phosphate dehydrogenase precursor; K00134 glyceraldehyde 3-phosphate dehydrogenase [EC:1.2.1.12]	GapC1; glyceraldehyde-3-phosphate dehydrogenase precursor; K00134 glyceraldehyde 3-phosphate dehydrogenase [EC:1.2.1.12]	Glyceraldehyde-3-phosphate dehydrogenase Fragment (EC 1.2.1.12)	-1.91466	-3.82931
	28334	GAPD4; glyceraldehyde-3-phosphate dehydrogenase; K00134 glyceraldehyde 3-phosphate dehydrogenase [EC:1.2.1.12]	GAPD4; glyceraldehyde-3-phosphate dehydrogenase; K00134 glyceraldehyde 3-phosphate dehydrogenase [EC:1.2.1.12]	Glyceraldehyde-3-phosphate dehydrogenase	1.39483	2.62957
	25116	PGK5; phosphoglycerate kinase (EC:2.7.2.3); K00927 phosphoglycerate kinase [EC:2.7.2.3]	PGK5; phosphoglycerate kinase (EC:2.7.2.3); K00927 phosphoglycerate kinase [EC:2.7.2.3]	Phosphoglycerate kinase (EC 2.7.2.3)	2.70106	6.50279
	42577	hypothetical protein; K00927 phosphoglycerate kinase [EC:2.7.2.3]	hypothetical protein; K00927 phosphoglycerate kinase [EC:2.7.2.3]	Phosphoglycerate kinase (EC 2.7.2.3)	0.176437	1.13009
	269057	PGK4; phosphoglycerate kinase (EC:2.7.2.3); K00927 phosphoglycerate kinase [EC:2.7.2.3]	PGK4; phosphoglycerate kinase (EC:2.7.2.3); K00927 phosphoglycerate kinase [EC:2.7.2.3]	Phosphoglycerate kinase (EC 2.7.2.3)	1.01596	2.02224
	39901	PGK1; phosphoglycerate kinase (EC:2.7.2.3); K00927 phosphoglycerate kinase [EC:2.7.2.3]	PGK1; phosphoglycerate kinase (EC:2.7.2.3); K00927 phosphoglycerate kinase [EC:2.7.2.3]	Phosphoglycerate kinase (EC 2.7.2.3)	-0.50083	-1.00166
	17651	hypothetical protein; K01834 2,3-bisphosphoglycerate-dependent phosphoglycerate mutase [EC:5.4.2.1]	hypothetical protein; K01834 2,3-bisphosphoglycerate-dependent phosphoglycerate mutase [EC:5.4.2.1]	Phosphoglycerate mutase Fragment	-1.04758	-2.09516
	264296	phosphoglycerate mutase (EC:5.4.2.1)	phosphoglycerate mutase (EC:5.4.2.1)	Phosphoglycerate mutase Fragment (EC 5.4.2.1)	-1.12489	-2.24977
	263397	PGAM4; phosphoglycerate mutase (EC:5.4.2.1)	PGAM4; phosphoglycerate mutase (EC:5.4.2.1)	Phosphoglycerate mutase Fragment (EC 5.4.2.1)	0.37363	1.29561
	40771	ENO2; enolase (EC:4.2.1.11); K01689 enolase [EC:4.2.1.11]	ENO2; enolase (EC:4.2.1.11); K01689 enolase [EC:4.2.1.11]	Enolase (EC 4.2.1.11)	2.29746	4.91593
	40391	hypothetical protein; K01689 enolase [EC:4.2.1.11]	hypothetical protein; K01689 enolase [EC:4.2.1.11]	Enolase (EC 4.2.1.11)	1.48676	2.80258
	264583	PYK4; pyruvate kinase; K00873 pyruvate kinase [EC:2.7.1.40]	PYK4; pyruvate kinase; K00873 pyruvate kinase [EC:2.7.1.40]	Pyruvate kinase Fragment (EC 2.7.1.40)	1.43698	2.70754
	40393	PK3; kinase pyruvate kinase 3; K00873 pyruvate kinase [EC:2.7.1.40]	PK3; kinase pyruvate kinase 3; K00873 pyruvate kinase [EC:2.7.1.40]	Pyruvate kinase (EC 2.7.1.40)	-1.99317	-3.98633
	22345	PYK1; pyruvate kinase (EC:2.7.1.40); K00873 pyruvate kinase [EC:2.7.1.40]	PYK1; pyruvate kinase (EC:2.7.1.40); K00873 pyruvate kinase [EC:2.7.1.40]	Pyruvate kinase (EC 2.7.1.40)	0.461462	1.37694
	4875	PK1; pyruvate kinase 1	PK1; pyruvate kinase 1	Pyruvate kinase (EC 2.7.1.40)	3.40596	10.5997
	31810	hypothetical protein; K00873 pyruvate kinase [EC:2.7.1.40]	hypothetical protein; K00873 pyruvate kinase [EC:2.7.1.40]	Pyruvate kinase Fragment (EC 2.7.1.40)	0.931026	1.90663
Glycerol-3-phosphate	31003	hypothetical protein	similar to glycerol-3-phosphate dehydrogenase	Predicted protein Fragment	0.79359	1.73338
	260786	glycerol-3-phosphate dehydrogenase (EC:1.1.1.8); K00006 glycerol-3-phosphate dehydrogenase (NAD+) [EC:1.1.1.8]	glycerol-3-phosphate dehydrogenase (EC:1.1.1.8); K00006 glycerol-3-phosphate dehydrogenase (NAD+) [EC:1.1.1.8]	Glycerol-3-phosphate dehydrogenase Fragment (EC 1.1.1.8)	-2.40178	-4.80356
	3987	hypothetical protein	FAD dependent oxidoreductase; K00111 glycerol-3-phosphate dehydrogenase [EC:1.1.5.3]	Predicted protein	-0.635125	-1.27025
	268615	dehydrogenase	dehydrogenase	Dehydrogenase	1.05806	2.08213
	41505	hypothetical protein; K00111 glycerol-3-phosphate dehydrogenase [EC:1.1.5.3]	hypothetical protein; K00111 glycerol-3-phosphate dehydrogenase [EC:1.1.5.3]	Predicted protein	0.303147	1.23383
TCA cycle	11411	CSN1; precursor of synthase (EC:2.3.3.1); K01647 citrate synthase [EC:2.3.3.1]	CSN1; precursor of synthase (EC:2.3.3.1); K01647 citrate synthase [EC:2.3.3.1]	Citrate synthase	3.20691	9.23373
	268965	aconitase (EC:4.2.1.3); K01682 aconitate hydratase 2 / 2-methylisocitrate dehydratase [EC:4.2.1.3 4.2.1.99]	aconitase (EC:4.2.1.3); K01682 aconitate hydratase 2 / 2-methylisocitrate dehydratase [EC:4.2.1.3 4.2.1.99]	Aconitase hydratase 2 (EC 4.2.1.3)	1.84831	3.60077
	1456	isocitrate dehydrogenase (EC:1.1.1.42); K00031 isocitrate dehydrogenase [EC:1.1.1.42]	isocitrate dehydrogenase (EC:1.1.1.42); K00031 isocitrate dehydrogenase [EC:1.1.1.42]	Putative uncharacterized protein IDH1	1.34036	2.53214
	269718	hypothetical protein; K00164 2-oxoglutarate dehydrogenase E1 component [EC:1.2.4.2]	hypothetical protein; K00164 2-oxoglutarate dehydrogenase E1 component [EC:1.2.4.2]	2-oxoglutarate dehydrogenase E1 component (EC 1.2.4.2)	0.445293	1.36159
	31362	beta chain succinyl-coa synthetase synthetase (EC:6.2.1.4); K01900 succinyl-CoA synthetase beta subunit [EC:6.2.1.4 6.2.1.5]	beta chain succinyl-coa synthetase synthetase (EC:6.2.1.4); K01900 succinyl-CoA synthetase beta subunit [EC:6.2.1.4 6.2.1.5]	Precursor of synthetase (EC 6.2.1.4)	2.78616	6.89793
	411	SCS2; precursor of synthetase (EC:6.2.1.4); K01899 succinyl-CoA synthetase alpha subunit [EC:6.2.1.4 6.2.1.5]	SCS2; precursor of synthetase (EC:6.2.1.4); K01899 succinyl-CoA synthetase alpha subunit [EC:6.2.1.4 6.2.1.5]	Precursor of synthetase (EC 6.2.1.4)	1.9734	3.92693
	42475	succinate dehydrogenase flavoprotein subunit, mitochondrial precursor; K00234 succinate dehydrogenase (ubiquinone) flavoprotein subunit [EC:1.3.5.1]	succinate dehydrogenase flavoprotein subunit, mitochondrial precursor; K00234 succinate dehydrogenase (ubiquinone) flavoprotein subunit [EC:1.3.5.1]	Succinate dehydrogenase flavoprotein subunit (EC 1.3.5.1)	0.261365	1.19861
	32945	SDH1; precursor of hydrogenase (EC:1.3.5.1); K00235 succinate dehydrogenase (ubiquinone) iron-sulfur subunit [EC:1.3.5.1]	SDH1; precursor of hydrogenase (EC:1.3.5.1); K00235 succinate dehydrogenase (ubiquinone) iron-sulfur subunit [EC:1.3.5.1]	Precursor of hydrogenase Fragment (EC 1.3.5.1)	-0.0735161	-0.147032
	22464	fumarate hydratase class I, anaerobic; K01676 fumarate hydratase, class I [EC:4.2.1.2]	fumarate hydratase class I, anaerobic; K01676 fumarate hydratase, class I [EC:4.2.1.2]	Fumarate hydratase (EC 4.2.1.2)	1.51692	2.86179
	24123	hypothetical protein; K01679 fumarate hydratase, class II [EC:4.2.1.2]	hypothetical protein; K01679 fumarate hydratase, class II [EC:4.2.1.2]	Predicted protein	-2.22895	-4.4579
	25953	MDH2; malate dehydrogenase (EC:1.1.1.37)	MDH2; malate dehydrogenase (EC:1.1.1.37)	Malate dehydrogenase (EC 1.1.1.37)	-1.67807	-3.35614
	41425	cytosolic malate dehydrogenase; K00025 malate dehydrogenase [EC:1.1.1.37]	cytosolic malate dehydrogenase; K00025 malate dehydrogenase [EC:1.1.1.37]	Cytosolic malate dehydrogenase	-0.921314	-1.84263
	20726	MDH1; probable malate dehydrogenase with mitochondrial or glyoxysomal precursor (EC:1.1.1.37); K00026 malate dehydrogenase [EC:1.1.1.37]	MDH1; probable malate dehydrogenase with mitochondrial or glyoxysomal precursor (EC:1.1.1.37); K00026 malate dehydrogenase [EC:1.1.1.37]	Malate dehydrogenase (EC 1.1.1.37)	-0.951057	-1.90211
Carbamoyl	24248	CPS1; carbamoyl-phosphate synthase 1, mitochondrial; K01948 carbamoyl-phosphate synthase (ammonia) [EC:6.3.4.16]	CPS1; carbamoyl-phosphate synthase 1, mitochondrial; K01948 carbamoyl-phosphate synthase (ammonia) [EC:6.3.4.16]	Putative uncharacterized protein	-2.2223	-4.4446
Bicarbonate to OAA	5186	phosphoenolpyruvate carboxykinase	phosphoenolpyruvate carboxykinase	Phosphoenolpyruvate carboxykinase (EC 4.1.1.49)	-2.19868	-4.39735
	5500	pyruvate phosphate dikinase (EC:2.7.9.1); K01006 pyruvate,orthophosphate dikinase [EC:2.7.9.1]	pyruvate phosphate dikinase (EC:2.7.9.1); K01006 pyruvate,orthophosphate dikinase [EC:2.7.9.1]	Pyruvate phosphate dikinase (EC 2.7.9.1)	-1.85864	-3.71729
	41425	cytosolic malate dehydrogenase; K00025 malate dehydrogenase [EC:1.1.1.37]	cytosolic malate dehydrogenase; K00025 malate dehydrogenase [EC:1.1.1.37]	Cytosolic malate dehydrogenase	-0.921314	-1.84263
	25772	Dvir_ActE2; ActinE2; K05692 actin beta/gamma 1	Dvir_ActE2; ActinE2; K05692 actin beta/gamma 1	Actin-like protein	1.07817	2.11136
	23810	phosphoenolpyruvate synthase (EC:2.7.9.2); K01007 pyruvate, water dikinase [EC:2.7.9.2]	phosphoenolpyruvate synthase (EC:2.7.9.2); K01007 pyruvate, water dikinase [EC:2.7.9.2]	Phosphoenol pyruvate synthase (EC 2.7.9.2)	-6.54583	-13.0917
Calvin cycle related	4138	hypothetical protein	similar to ribulose-1,5 bisphosphate carboxylase/oxygenase large subunit N-methyltransferase	Predicted protein	-1.38723	-2.77447
	5135	hypothetical protein	Ribulose-1,5 bisphosphate carboxylase/oxygenase large subunit N-methyltransferase, chloroplast precursor, putative (EC:2.1.1.127)	Predicted protein	1.97383	3.9281
	6803	RPE1; ribulose-phosphate 3-epimerase, phosphoribulose epimerase, erythrose-4-phosphate isomerase, phosphoketopentose 3-epimerase, xylulose phosphate 3-epimerase, phosphoketopentose epimerase, ribulose 5-phosphate 3-epimerase, D-ribulose phosphate-3-epimerase, D-ribulose 5-phosphate epimerase, D-ribulose-5-P 3-epimerase, D-xylulose-5-phosphate 3-epimerase, pentose-5-phosphate 3-epimerase (EC:5.1.3…	RPE1; ribulose-phosphate 3-epimerase, phosphoribulose epimerase, erythrose-4-phosphate isomerase, phosphoketopentose 3-epimerase, xylulose phosphate 3-epimerase, phosphoketopentose epimerase, ribulose 5-phosphate 3-epimerase, D-ribulose phosphate-3-epimerase, D-ribulose 5-phosphate epimerase, D-ribulose-5-P 3-epimerase, D-xylulose-5-phosphate 3-epimerase, pentose-5-phosphate 3-epimerase (EC:5.1.3…	Putative uncharacterized protein	1.25438	2.38564
	3378	hypothetical protein	PPE; ribulose-phosphate 3-epimerase (IC); K01783 ribulose-phosphate 3-epimerase [EC:5.1.3.1]	Predicted protein	-0.879359	-1.75872
	4376	PRK1; phosphoribulokinase (EC:2.7.1.19); K00855 phosphoribulokinase [EC:2.7.1.19]	PRK1; phosphoribulokinase (EC:2.7.1.19); K00855 phosphoribulokinase [EC:2.7.1.19]	Phosphoribulokinase (EC 2.7.1.19)	-2.66517	-5.33034
	28521	GDCH; glycine decarboxylase h-protein; K02437 glycine cleavage system H protein	GDCH; glycine decarboxylase h-protein; K02437 glycine cleavage system H protein	Glycine decarboxylase h-protein	1.34291	2.53662
RuBisco related	4376	PRK1; phosphoribulokinase (EC:2.7.1.19); K00855 phosphoribulokinase [EC:2.7.1.19]	PRK1; phosphoribulokinase (EC:2.7.1.19); K00855 phosphoribulokinase [EC:2.7.1.19]	Phosphoribulokinase (EC 2.7.1.19)	-2.66517	-5.33034
	7229	tpi; triose phosphate isomerase (EC:5.3.1.1)	tpi; triose phosphate isomerase (EC:5.3.1.1)	Triosephosphate isomerase (EC 5.3.1.1)	2.36674	5.15774
	11761	ALDO4; Fructose-1,6-bisphosphatase aldolase (EC:4.1.2.13)	ALDO4; Fructose-1,6-bisphosphatase aldolase (EC:4.1.2.13)	Fructose-1,6-bisphosphatase aldolase (EC 4.1.2.13)	-7.27787	-14.5557
	4138	hypothetical protein	similar to ribulose-1,5 bisphosphate carboxylase/oxygenase large subunit N-methyltransferase	Predicted protein	-1.38723	-2.77447
	5135	hypothetical protein	Ribulose-1,5 bisphosphate carboxylase/oxygenase large subunit N-methyltransferase, chloroplast precursor, putative (EC:2.1.1.127)	Predicted protein	1.97383	3.9281
	6803	RPE1; ribulose-phosphate 3-epimerase, phosphoribulose epimerase, erythrose-4-phosphate isomerase, phosphoketopentose 3-epimerase, xylulose phosphate 3-epimerase, phosphoketopentose epimerase, ribulose 5-phosphate 3-epimerase, D-ribulose phosphate-3-epimerase, D-ribulose 5-phosphate epimerase, D-ribulose-5-P 3-epimerase, D-xylulose-5-phosphate 3-epimerase, pentose-5-phosphate 3-epimerase (EC:5.1.3…	RPE1; ribulose-phosphate 3-epimerase, phosphoribulose epimerase, erythrose-4-phosphate isomerase, phosphoketopentose 3-epimerase, xylulose phosphate 3-epimerase, phosphoketopentose epimerase, ribulose 5-phosphate 3-epimerase, D-ribulose phosphate-3-epimerase, D-ribulose 5-phosphate epimerase, D-ribulose-5-P 3-epimerase, D-xylulose-5-phosphate 3-epimerase, pentose-5-phosphate 3-epimerase (EC:5.1.3…	Putative uncharacterized protein	1.25438	2.38564
	21344	hypothetical protein	transketolase; K11381 2-oxoisovalerate dehydrogenase E1 component [EC:1.2.4.4]	Predicted protein	0.911152	1.88055
	26678	hypothetical protein; K00615 transketolase [EC:2.2.1.1]	hypothetical protein; K00615 transketolase [EC:2.2.1.1]	Transketolase (EC 2.2.1.1)	-5.9674	-11.9348
	40771	ENO2; enolase (EC:4.2.1.11); K01689 enolase [EC:4.2.1.11]	ENO2; enolase (EC:4.2.1.11); K01689 enolase [EC:4.2.1.11]	Enolase (EC 4.2.1.11)	2.29746	4.91593
	261233	PDK1_1; pyruvate dehydrogenase kinase (EC:2.7.11.2); K00898 pyruvate dehydrogenase kinase [EC:2.7.11.2]	PDK1_1; pyruvate dehydrogenase kinase (EC:2.7.11.2); K00898 pyruvate dehydrogenase kinase [EC:2.7.11.2]	Pyruvate dehydrogenase kinase Fragment (EC 2.7.11.2)	-2.42388	-4.84777
	269504	ACT4; actin-related protein centractin-like protein	ACT4; actin-related protein centractin-like protein	Actin-related protein centractin-like protein	0.743816	1.6746
	269619	ACT5; actin related protein centractin-like protein	ACT5; actin related protein centractin-like protein	Actin related protein centractin-like protein	1.16529	2.24279
C4 related genes	11076	pyruvate carboxylase; K01958 pyruvate carboxylase [EC:6.4.1.1]	pyruvate carboxylase; K01958 pyruvate carboxylase [EC:6.4.1.1]	Predicted protein	-4.16904	-8.33809
	11075	pyruvate carboxylase; K01958 pyruvate carboxylase [EC:6.4.1.1]	pyruvate carboxylase; K01958 pyruvate carboxylase [EC:6.4.1.1]	Predicted protein	-3.97364	-7.94727
	5500	pyruvate phosphate dikinase (EC:2.7.9.1); K01006 pyruvate,orthophosphate dikinase [EC:2.7.9.1]	pyruvate phosphate dikinase (EC:2.7.9.1); K01006 pyruvate,orthophosphate dikinase [EC:2.7.9.1]	Pyruvate phosphate dikinase (EC 2.7.9.1)	-1.85864	-3.71729
	5186	phosphoenolpyruvate carboxykinase	phosphoenolpyruvate carboxykinase	Phosphoenolpyruvate carboxykinase (EC 4.1.1.49)	-2.19868	-4.39735
	268546	hypothetical protein; K01595 phosphoenolpyruvate carboxylase [EC:4.1.1.31]	hypothetical protein; K01595 phosphoenolpyruvate carboxylase [EC:4.1.1.31]	Phosphoenolpyruvate carboxylase (EC 4.1.1.31)	-0.886324	-1.77265
	34030	ME1; hypothetical protein; K00029 malate dehydrogenase (oxaloacetate-decarboxylating)(NADP+) [EC:1.1.1.40]	ME1; hypothetical protein; K00029 malate dehydrogenase (oxaloacetate-decarboxylating)(NADP+) [EC:1.1.1.40]	Malic enzyme	0.597214	1.51279
