# Supplementary material for: Growth-stage-related shifts in diatom endometabolome composition set the stage for bacterial heterotrophy
Source: ISME Commun. 2022 Mar 30;2:28. doi: 10.1038/s43705-022-00116-5 (PMC9723723; doi:10.1038/s43705-022-00116-5)
Supplement: Supplementary file 4 — Supplementary Table S5 [file 43705_2022_116_MOESM4_ESM.xlsx]

## Sheet: Blad1
Table S5. Ruegeria pomeroyi genes significantly enriched day 3 (positive numbers) vs. day 15 (negative numbers) (p < 0.05).
SPO	Gene_ID	Description	NCBI (locus_tag)	log2foldchange	Fold change
SPO0009	hrcA	heat-inducible transcription repressor HrcA	SPO_RS00045	-1.61281	-3.05846
SPO0030	SPO0030	voltage-gated sodium channel	SPO_RS00150	-1.67661	-3.19675
SPO0038	kdsB	3-deoxy-D-manno-octulosonate cytidylyltransferase	SPO_RS00190	2.04748	4.13383
SPO0043	dnaK	chaperone protein DnaK	SPO_RS00215	-1.69587	-3.23972
SPO0058	SPO0058	PPIC-type PPIASE domain protein	SPO_RS00295	-2.23562	-4.70966
SPO0059	argJ	glutamate N-acetyltransferase/amino-acid acetyltransferase	SPO_RS00300	-2.24286	-4.73336
SPO0060	mutT	mutator mutT protein	SPO_RS00305	-2.32462	-5.00932
SPO0061	infB	translation initiation factor IF-2	SPO_RS00310	0.927022	1.90135
SPO0066	pip	proline iminopeptidase	SPO_RS00335	-1.02963	-2.0415
SPO0068	SPO0068	transcriptional regulator, putative	SPO_RS00345	-2.01706	-4.04759
SPO0077	ptsN	PTS IIA-like nitrogen-regulatory protein PtsN	SPO_RS00390	1.80666	3.49832
SPO0079	SPO0079	ABC transporter, ATP-binding protein	SPO_RS00400	-2.1	-4.28709
SPO0084	betB	betaine aldehyde dehydrogenase	SPO_RS00425	-2.69916	-6.49426
SPO0086	SPO0086	lipoprotein, putative	SPO_RS00435	-4.12125	-17.4028
SPO0087	SPO0087	hypothetical protein	SPO_RS00440	-2.85364	-7.22824
SPO0095	pncB	nicotinate phosphoribosyltransferase	SPO_RS00480	-2.01213	-4.03377
SPO0103	panC	pantoate--beta-alanine ligase	SPO_RS00520	2.71493	6.56563
SPO0116	ackA	acetate kinase	SPO_RS00580	-3.12836	-8.74438
SPO0126	SPO0126	hypothetical protein	SPO_RS00645	2.74023	6.68178
SPO0131	idi	isopentyl-diphosphate delta-isomerase	SPO_RS00670	-1.73816	-3.33608
SPO0140	SPO0140	hypothetical protein	SPO_RS00715	-2.59772	-6.05329
SPO0142	bktB	beta-ketothiolase	SPO_RS00730	1.55568	2.93973
SPO0148	rpsT	ribosomal protein S20	SPO_RS00760	2.69049	6.45534
SPO0150	dnaN	DNA polymerase III, beta subunit	SPO_RS00770	1.18864	2.27938
SPO0190	SPO0190	oxidoreductase, GMC family	SPO_RS00970	1.56211	2.95286
SPO0212	SPO0212	hypothetical protein	SPO_RS01080	-5.05027	-33.1347
SPO0218	SPO0218	mechanosensitive ion channel family protein	SPO_RS01110	-2.87063	-7.31383
SPO0219	SPO0219	iojap-related protein	SPO_RS01115	-2.71165	-6.5507
SPO0220	rimH	Ribosomal RNA large subunit methyltransferase H (EC 2.1.1.177)	SPO_RS01120	-1.92848	-3.80653
SPO0222	ald	alanine dehydrogenase	SPO_RS01130	-5.04091	-32.9204
SPO0239	ugpA	SN-glycerol-3-phosphate ABC transporter, permease protein	SPO_RS01220	3.07179	8.40818
SPO0240	ugpB	SN-glycerol-3-phosphate ABC transporter, periplasmic SN-glycerol-3-phosphate-binding protein	SPO_RS01225	2.00271	4.00751
SPO0253	ilvE	branched-chain amino acid aminotransferase	SPO_RS01290	2.0471	4.13276
SPO0256	SPO0256	copper-binding protein, plastocyanin/azurin family	SPO_RS01305	-4.93757	-30.6447
SPO0267	aroC	chorismate synthase	SPO_RS01360	1.44099	2.71508
SPO0271	petA	ubiquinol-cytochrome c reductase, iron-sulfur subunit	SPO_RS01380	1.78898	3.4557
SPO0281	SPO0281	hypothetical protein	SPO_RS01425	-3.51137	-11.4032
SPO0289	SPO0289	Ser/Thr protein phosphatase family protein	SPO_RS01470	-2.65651	-6.30508
SPO0292	SPO0292	efflux transporter, RND family, MFP subunit	SPO_RS01485	-1.39684	-2.63324
SPO0293	SPO0293	transporter, AcrB/AcrD/AcrF family	SPO_RS01490	-1.33879	-2.52939
SPO0294	SPO0294	hydrolase, NUDIX family	SPO_RS01495	-3.82535	-14.1757
SPO0295	SPO0295	hypothetical protein	SPO_RS01500	-2.48763	-5.60856
SPO0318	ispE	4-diphosphocytidyl-2C-methyl-D-erythritol kinase	SPO_RS01625	-1.88485	-3.69315
SPO0319	ddsA	decaprenyl diphosphate synthase	SPO_RS01630	1.61633	3.06595
SPO0333	SPO0333	lipoprotein, putative	SPO_RS01695	4.45071	21.8674
SPO0344	sucA	2-oxoglutarate dehydrogenase, E1 component	SPO_RS01745	1.69032	3.22729
SPO0345	SPO0345	hypothetical protein	SPO_RS01755	2.34041	5.06446
SPO0346	sucD	succinyl-CoA synthase, alpha subunit	SPO_RS01760	1.61119	3.05505
SPO0347	SPO0347	succinyl-CoA synthase, beta subunit	SPO_RS01765	1.89549	3.72047
SPO0349	mdh	malate dehydrogenase, NAD-dependent	SPO_RS01775	1.10747	2.15468
SPO0352	citE	citrate lyase, beta subunit	SPO_RS01790	2.53643	5.80152
SPO0353	SPO0353	NnrU family protein	SPO_RS01795	2.48761	5.60847
SPO0355	SPO0355	hypothetical protein	SPO_RS01805	1.51162	2.8513
SPO0360	sdhA	succinate dehydrogenase, flavoprotein subunit	SPO_RS01830	1.9088	3.75498
SPO0363	SPO0363	hypothetical protein		-2.12102	-4.35002
SPO0368	SPO0368	methylmalonyl-CoA mutase	SPO_RS01865	2.45173	5.47072
SPO0369	SPO0369	acyltransferase family protein	SPO_RS01870	-2.53238	-5.78527
SPO0370	ccrA	crotonyl-CoA reductase	SPO_RS01875	3.52972	11.5492
SPO0375	SPO0375	membrane protein	SPO_RS01900	1.46338	2.75754
SPO0381	SPO0381	protease, putative	SPO_RS01930	-2.20334	-4.60545
SPO0382	SPO0382	nifU domain protein	SPO_RS01935	-3.56776	-11.8578
SPO0401	gshB	glutathione synthetase	SPO_RS02030	-1.7406	-3.34174
SPO0414	SPO0414	peptidyl-dipeptidase, putative	SPO_RS02095	-2.50184	-5.66408
SPO0416	mreD	rod shape-determining protein MreD	SPO_RS02105	-1.39942	-2.63795
SPO0417	pbpA	penicillin-binding protein 2	SPO_RS02110	-1.49338	-2.81548
SPO0428	SPO0428	amino acid deaminase, putative	SPO_RS02165	2.10501	4.30201
SPO0430	gltX-1	glutamyl-tRNA synthetase	SPO_RS02175	1.00577	2.00801
SPO0442	SPO0442	thioredoxin	SPO_RS02235	-4.66183	-25.3134
SPO0443	SPO0443	hypothetical protein	SPO_RS02240	-4.89688	-29.7926
SPO0445	SPO0445	hypothetical protein	SPO_RS02250	-4.13876	-17.6153
SPO0452	SPO0452	hypothetical protein	SPO_RS02285	-2.31442	-4.97404
SPO0457	SPO0457	hypothetical protein	SPO_RS02310	1.58097	2.9917
SPO0478	SPO0478	hypothetical protein	SPO_RS02410	-3.84327	-14.3529
SPO0479	SPO0479	ISSpo8, transposase		-2.69384	-6.47034
SPO0482	SPO0482	NADH-ubiquinone oxidoreductase family protein	SPO_RS02430	2.24212	4.7309
SPO0483	SPO0483	microcystin dependent protein, putative	SPO_RS02435	2.30793	4.95173
SPO0491a	SPO0491a	hypothetical protein	SPO_RS02480	-2.25609	-4.77696
SPO0495	rplN	ribosomal protein L14	SPO_RS02500	1.61875	3.07109
SPO0496	rplX	ribosomal protein L24	SPO_RS02505	1.33546	2.52356
SPO0501	rplR	ribosomal protein L18	SPO_RS02530	1.49463	2.81791
SPO0502	rpsE	ribosomal protein S5	SPO_RS02535	2.01631	4.04549
SPO0504a	SPO0504a	hypothetical protein		-2.08162	-4.23281
SPO0505	rplO	ribosomal protein L15	SPO_RS02550	1.84518	3.59299
SPO0510	rpsK	ribosomal protein S11	SPO_RS02575	2.34134	5.06773
SPO0512	rplQ	ribosomal protein L17	SPO_RS02585	2.22843	4.68624
SPO0516	rluC	ribosomal large subunit pseudouridine synthase C	SPO_RS02605	1.73846	3.3368
SPO0526	argB	acetylglutamate kinase	SPO_RS02655	1.46503	2.76069
SPO0535	SPO0535	K+-dependent Na+/Ca+ exchanger related-protein	SPO_RS02700	-5.28508	-38.9912
SPO0536	SPO0536	putative protein TIGR00278	SPO_RS02705	-1.90639	-3.74871
SPO0538	rpmH	ribosomal protein L34	SPO_RS02715	2.10052	4.28865
SPO0540	SPO0540	mercuric reductase, putative	SPO_RS02725	-1.99005	-3.97251
SPO0541	SPO0541	sensor histidine kinase	SPO_RS02730	-1.57067	-2.97042
SPO0545	uvrB	UvrABC system protein B	SPO_RS02750	-2.85319	-7.22598
SPO0563	SPO0563	glutathione S-transferase, putative	SPO_RS02840	2.69972	6.49677
SPO0573	SPO0573	hypothetical protein	SPO_RS02890	1.29732	2.45773
SPO0608	SPO0608	sugar ABC transporter, periplasmic sugar-binding protein	SPO_RS03070	-2.5858	-6.0035
SPO0609	SPO0609	sugar ABC transporter, ATP-binding protein	SPO_RS03075	-2.68246	-6.4195
SPO0610	SPO0610	sugar ABC transporter, ATP-binding protein	SPO_RS03080	-2.26582	-4.80927
SPO0611	SPO0611	sugar ABC transporter, permease protein	SPO_RS03085	-3.65867	-12.629
SPO0612	SPO0612	sugar ABC transporter, permease protein	SPO_RS03090	-2.40545	-5.29801
SPO0633	ggt	gamma-glutamyltranspeptidase	SPO_RS03205	-1.3389	-2.52958
SPO0634	SPO0634	oxidoreductase, FAD-binding protein	SPO_RS03210	-1.91394	-3.76837
SPO0635	SPO0635	aminomethyl transferase family protein	SPO_RS03215	1.22973	2.34522
SPO0636	SPO0636	EF hand domain protein		-2.77035	-6.82273
SPO0648	SPO0648	bmp family protein	SPO_RS03275	-1.83168	-3.55951
SPO0649	SPO0649	sugar ABC transporter, permease protein	SPO_RS03280	-2.3081	-4.95231
SPO0650	SPO0650	sugar ABC transporter, permease protein	SPO_RS03285	-2.13618	-4.39595
SPO0651	SPO0651	sugar ABC transporter, ATP-binding protein	SPO_RS03290	-1.95371	-3.8737
SPO0653	xdhB	xanthine dehydrogenase, B subunit	SPO_RS03300	-3.16791	-8.98742
SPO0654	xdhA	xanthine dehydrogenase, A subunit	SPO_RS03305	-3.86566	-14.5774
SPO0661	naaB	N-acetyltaurine ABC transporter, permease protein	SPO_RS03340	-4.42469	-21.4766
SPO0666	SPO0666	enoyl-CoA hydratase/isomerase family protein	SPO_RS03365	2.16454	4.48324
SPO0667	hisS	histidyl-tRNA synthetase	SPO_RS03370	1.48495	2.79907
SPO0674	tauA	taurine ABC transporter, periplasmic taurine-binding protein	SPO_RS03405	3.78411	13.7762
SPO0676	tauC	taurine ABC transporter, permease protein		1.71783	3.28942
SPO0677	dmdB1	3-methylmercaptopropionyl-CoA ligase	SPO_RS03420	2.16199	4.47532
SPO0688	SPO0688	adenylate/guanylate cyclase	SPO_RS03475	-2.3649	-5.15118
SPO0693	SPO0693	isobutyryl-CoA dehydrogenase	SPO_RS03500	2.56213	5.9058
SPO0694	SPO0694	hypothetical protein	SPO_RS03505	-2.8491	-7.20548
SPO0699	modA	molybdate ABC transporter, periplasmic molybdate-binding protein	SPO_RS03530	-3.6954	-12.9547
SPO0707	SPO0707	transcriptional regulator, DeoR family	SPO_RS03570	2.7017	6.5057
SPO0709	pckA	phosphoenolpyruvate carboxykinase (ATP)	SPO_RS03580	1.78608	3.44876
SPO0719	etfA	electron transfer flavoprotein, alpha subunit	SPO_RS03630	2.04543	4.12795
SPO0720	etfB	electron transfer flavoprotein, beta subunit	SPO_RS03635	1.90774	3.7522
SPO0757	paaG	phenylacetic acid degradation protein PaaG	SPO_RS03820	2.26957	4.82181
SPO0772	SPO0772	enoyl-CoA hydratase/isomerase/3-hydroxyacyl-CoA dehydrogenase	SPO_RS03895	1.97343	3.92699
SPO0773	SPO0773	acetyl-CoA acyltransferase/thiolase family protein	SPO_RS03900	2.90511	7.49077
SPO0774	SPO0774	acyl-CoA dehydrogenase family protein	SPO_RS03905	1.75144	3.36695
SPO0775	SPO0775	acyl-CoA dehydrogenase family protein	SPO_RS03910	3.68364	12.8495
SPO0776	SPO0776	putative protein TIGR00369	SPO_RS03915	3.67472	12.7703
SPO0777	SPO0777	enoyl-CoA hydratase/isomerase family protein	SPO_RS03920	3.25563	9.55089
SPO0778	SPO0778	long-chain-fatty-acid--CoA ligase, putative	SPO_RS03925	2.50198	5.66461
SPO0796	SPO0796	hypothetical protein	SPO_RS04015	-5.34834	-40.7391
SPO0805	SPO0805	hypothetical protein	SPO_RS04060	-1.97697	-3.93666
SPO0815	trpA	tryptophan synthase, alpha subunit	SPO_RS04110	1.78805	3.45347
SPO0833	SPO0833	formate dehydrogenase, beta subunit	SPO_RS04200	3.07136	8.40565
SPO0837	SPO0837	hypothetical protein	SPO_RS04220	2.80189	6.97352
SPO0838	SPO0838	associated gene for polyketide biosynthesis	SPO_RS04225	2.39477	5.25893
SPO0840	SPO0840	chain length determinant protein, putative	SPO_RS04235	-1.71956	-3.29335
SPO0869	SPO0869	hypothetical protein	SPO_RS04380	-3.63665	-12.4377
SPO0871	SPO0871	5-hydroxyisourate hydrolase	SPO_RS04390	-3.77476	-13.6873
SPO0872	SPO0872	uricase	SPO_RS04395	-2.13533	-4.39339
SPO0876	ylbA	(S)-ureidoglycine aminohydrolase	SPO_RS04415	-4.67208	-25.4939
SPO0880	SPO0880	hypothetical protein	SPO_RS04440	1.7186	3.29118
SPO0895	SPO0895	heat shock protein, Hsp20 family	SPO_RS04510	-4.15426	-17.8056
SPO0896	SPO0896	hypothetical protein	SPO_RS04515	-2.95241	-7.74042
SPO0897	SPO0897	phenazine biosynthesis protein, PhzF family	SPO_RS04520	-2.25964	-4.78872
SPO0898	SPO0898	hypothetical protein	SPO_RS04525	-2.79242	-6.92793
SPO0899	SPO0899	hypothetical protein	SPO_RS04530	-3.01475	-8.08221
SPO0900	sat	sulfate adenylyltransferase	SPO_RS04535	2.25286	4.76628
SPO0907	SPO0907	hypothetical protein	SPO_RS04570	-1.91378	-3.76796
SPO0908	lgt	prolipoprotein diacylglyceryl transferase	SPO_RS04575	-2.17195	-4.50634
SPO0910	SPO0910	hypothetical protein	SPO_RS04585	-2.13762	-4.40037
SPO0918	fabH-1	3-oxoacyl-[acyl-carrier-protein] synthase III	SPO_RS04625	-1.4233	-2.68199
SPO0926	aspS	aspartyl-tRNA synthetase	SPO_RS04665	1.04222	2.05939
SPO0934	SPO0934	hypothetical protein	SPO_RS04695	-2.01489	-4.04148
SPO0935	SPO0935	nitroreductase family protein	SPO_RS04700	-1.591	-3.01259
SPO0967	SPO0967	phosphate transporter family protein	SPO_RS04860	1.2813	2.43057
SPO0973	SPO0973	LAO/AO transport system ATPase	SPO_RS04890	1.63418	3.1041
SPO0975	SPO0975	hypothetical protein		-1.15417	-2.22557
SPO0976	SPO0976	hypothetical protein	SPO_RS04905	-2.60574	-6.08705
SPO0981	SPO0981	histidinol dehydrogenase, putative	SPO_RS04930	4.24285	18.9332
SPO0993	soxX	monoheme cytochrome c SoxX	SPO_RS05000	4.14254	17.6615
SPO0994	soxY	sulfur oxidation Y protein	SPO_RS05005	4.76329	27.1577
SPO0995	soxZ	sulfur oxidation Z protein	SPO_RS05010	3.8326	14.2471
SPO0996	soxA	diheme cytochrome c SoxA	SPO_RS05015	3.11326	8.65333
SPO0998	soxC	sulfur oxidation molybdopterin C protein	SPO_RS05025	3.07302	8.41535
SPO0999	soxD	diheme cytochrome c SoxD	SPO_RS05030	3.10805	8.62214
SPO1000	soxE	diheme cytochrome c SoxE	SPO_RS05035	2.97713	7.87417
SPO1001	soxF	sulfur oxidation F protein	SPO_RS05040	2.46431	5.51864
SPO1003	clpP	ATP-dependent Clp protease, proteolytic subunit ClpP	SPO_RS05050	-1.69327	-3.23389
SPO1009	aat	leucyl/phenylalanyl-tRNA--protein transferase	SPO_RS05080	-2.22022	-4.65963
SPO1011	accB	acetyl-CoA carboxylase, biotin carboxyl carrier protein	SPO_RS05090	1.65158	3.14177
SPO1013	SPO1013	thiolase family protein	SPO_RS05100	1.89716	3.7248
SPO1017	SPO1017	lactic acid ABC transporter, ATP-binding protein	SPO_RS05120	3.07174	8.40789
SPO1018	SPO1018	lactic acid ABC transporter, ATP-binding protein	SPO_RS05125	4.74923	26.8943
SPO1019	SPO1019	lactic acid ABC transporter, permease protein	SPO_RS05130	2.02229	4.06228
SPO1020	SPO1020	lactic acid ABC transporter, permease protein	SPO_RS05135	3.85765	14.4966
SPO1021	SPO1021	lactic acid ABC transporter, periplasmic substrate-binding protein	SPO_RS05140	3.52043	11.4751
SPO1022	SPO1022	transcriptional regulator, putative	SPO_RS05145	2.59199	6.02929
SPO1029	SPO1029	YeeE/YedE family protein	SPO_RS05180	-2.5372	-5.80461
SPO1030	SPO1030	metallo-beta-lactamase family protein	SPO_RS05185	-1.7479	-3.35869
SPO1037	SPO1037	hypothetical protein	SPO_RS05220	-2.56605	-5.92184
SPO1046	SPO1046	hypothetical protein	SPO_RS22795	-1.82578	-3.54498
SPO1047	SPO1047	RNA-dependent DNA polymerase, putative	SPO_RS22425	-1.51421	-2.85642
SPO1070	SPO1070	hypothetical protein	SPO_RS05430	1.88191	3.68563
SPO1083	betC	choline sulfatase	SPO_RS05495	-2.39248	-5.25059
SPO1093	SPO1093	drug resistance transporter, Bcr/CflA family	SPO_RS05545	-1.66411	-3.16918
SPO1094	pccB	propionyl-CoA carboxylase, beta subunit	SPO_RS05550	2.98772	7.93221
SPO1094a	SPO1094a	hypothetical protein	SPO_RS05555	2.73245	6.64584
SPO1095	SPO1095	hypothetical protein	SPO_RS22440	3.00506	8.02811
SPO1098	SPO1098	hypothetical protein	SPO_RS05575	-2.70775	-6.53302
SPO1103	SPO1103	hypothetical protein		-2.25833	-4.78437
SPO1105	SPO1105	methylmalonyl-CoA mutase	SPO_RS05605	2.10696	4.30781
SPO1110	SPO1110	transcriptional regulator, LysR family	SPO_RS05635	-4.53632	-23.2043
SPO1116	SPO1116	hypothetical protein	SPO_RS05665	-2.3903	-5.24265
SPO1135	SPO1135	hypothetical protein	SPO_RS05760	2.61189	6.11304
SPO1148	enuR	Ectoine/5-hydroxyectoine transcriptional regulator	SPO_RS05825	-1.71207	-3.27631
SPO1152	SPO1152	twin-arginine translocation pathway signal sequence domain protein, putative	SPO_RS05840	-4.03982	-16.4478
SPO1153	SPO1153	CoA-binding domain protein	SPO_RS05845	-2.51214	-5.70465
SPO1166	SPO1166	aminotransferase, class III family	SPO_RS05910	-1.94145	-3.84091
SPO1168	SPO1168	hypothetical protein	SPO_RS05920	-2.54629	-5.84132
SPO1176	SPO1176	Ser/Thr protein phosphatase family protein	SPO_RS05960	-2.24233	-4.73159
SPO1182	murE	UDP-N-acetylmuramoylalanyl-D-glutamate-2, 6-diaminopimelate ligase	SPO_RS05990	2.34282	5.07292
SPO1184	mraY	phospho-N-acetylmuramoyl-pentapeptide- transferase	SPO_RS06000	1.66739	3.1764
SPO1210	SPO1210	oligopeptide ABC transporter, periplasmic oligopeptide-binding protein	SPO_RS06140	2.83129	7.11708
SPO1214	SPO1214	hippurate hydrolase	SPO_RS06160	2.73906	6.67636
SPO1218	SPO1218	site-specific recombinase, phage integrase family	SPO_RS06190	-3.58019	-11.9603
SPO1233	SPO1233	hypothetical protein	SPO_RS06270	-1.64261	-3.1223
SPO1239	pcm-1	protein-L-isoaspartate O-methyltransferase	SPO_RS06310	2.2048	4.6101
SPO1240	SPO1240	type I secretion outer membrane protein, TolC family	SPO_RS06315	1.16618	2.24417
SPO1241	SPO1241	hypothetical protein	SPO_RS06320	1.25777	2.39126
SPO1249	SPO1249	paraquat-inducible protein, putative	SPO_RS06365	1.97007	3.91787
SPO1251	SPO1251	hypothetical protein	SPO_RS06375	-4.80031	-27.8637
SPO1252	SPO1252	hypothetical protein		-5.5072	-45.4812
SPO1252a	SPO1252a	Transcriptional regulator	SPO_RS22455	-2.61331	-6.11905
SPO1260	SPO1260	MATE efflux family protein	SPO_RS06420	1.56923	2.96746
SPO1266	SPO1266	TPR repeat family protein	SPO_RS06450	-1.82648	-3.5467
SPO1277	SPO1277	hypothetical protein	SPO_RS06505	-1.06562	-2.09306
SPO1295	SPO1295	aminotransferase, DegT/DnrJ/EryC1/StrS family	SPO_RS06595	-2.50919	-5.69301
SPO1302	SPO1302	glutamine synthetase family protein	SPO_RS06635	-2.14856	-4.43386
SPO1313	secG	preprotein translocase, SecG subunit	SPO_RS06695	2.0397	4.1116
SPO1328	gor	glutathione-disulfide reductase	SPO_RS06770	-1.87858	-3.67712
SPO1329	SPO1329	HflK protein	SPO_RS06775	-2.91944	-7.56554
SPO1330	hflC	HflC protein	SPO_RS06780	-2.43175	-5.39547
SPO1333	SPO1333	periplasmic serine protease, DO/DeqQ family	SPO_RS06795	-1.85524	-3.61811
SPO1351	metZ	O-succinylhomoserine sulfhydrylase	SPO_RS06880	2.67034	6.36579
SPO1352a	SPO1352a	hypothetical protein	SPO_RS06890	2.69161	6.46034
SPO1354	SPO1354	peptidoglycan binding domain protein	SPO_RS06900	2.02057	4.05743
SPO1360	SPO1360	hypothetical protein	SPO_RS06935	3.11863	8.68562
SPO1364	glmM	phosphoglucosamine mutase	SPO_RS06955	1.78786	3.45302
SPO1366	ilvC	ketol-acid reductoisomerase	SPO_RS06970	2.10177	4.29236
SPO1369	SPO1369	transcriptional regulator, GntR family	SPO_RS06985	2.2033	4.60531
SPO1371	SPO1371	2-octaprenyl-6-methoxyphenol hydroxylase, putative	SPO_RS06995	-2.81677	-7.04585
SPO1372	SPO1372	hypothetical protein	SPO_RS07000	-4.58821	-24.0541
SPO1378	SPO1378	GatB/YqeY domain protein	SPO_RS07030	2.20003	4.59489
SPO1385	SPO1385	twin-arginine translocation pathway signal sequence domain protein	SPO_RS07070	-4.20567	-18.4515
SPO1409	rpoH-2	RNA polymerase sigma-32 factor	SPO_RS07190	-2.56878	-5.93308
SPO1410	SPO1410	renal dipeptidase family protein	SPO_RS07195	1.52183	2.87154
SPO1413	pepF	oligoendopeptidase F	SPO_RS07210	-1.57659	-2.98265
SPO1414	SPO1414	hydrolase, alpha/beta fold family	SPO_RS07215	1.90875	3.75485
SPO1417	SPO1417	helicase, putative	SPO_RS07230	1.34606	2.54218
SPO1423	cobT	Nicotinate-nucleotide--dimethylbenzimidazole phosphoribosyltransferase (NN:DBI PRT) (EC 2.4.2.21)	SPO_RS07260	1.52632	2.8805
SPO1425	SPO1425	transcriptional regulator, AsnC family	SPO_RS07270	-2.99775	-7.98754
SPO1429	omp28	outer membrane protein, 28Kda	SPO_RS07285	-2.46575	-5.52414
SPO1430	SPO1430	antibiotic efflux protein	SPO_RS07290	-3.36802	-10.3246
SPO1431	SPO1431	O-acetylhomoserine aminocarboxypropyltransferase	SPO_RS07295	0.98518	1.97956
SPO1436	lcdH	L-carnitine dehydrogenase (EC 1.1.1.108)	SPO_RS07320	-1.90295	-3.73976
SPO1443	rhlE	ATP-dependent RNA helicase RhlE	SPO_RS07355	1.35743	2.56229
SPO1451	SPO1451	aromatic 1,2-dioxygenase, alpha subunit	SPO_RS07395	-3.13876	-8.80769
SPO1478	SPO1478	Sigma-70, ECF	SPO_RS07530	2.6546	6.2967
SPO1479	chrR	anti sigma factor ChrR from Rhodobacter spheroides; regulates fatty acid composition in cell membrane in response to ROS. https://www.pnas.org/content/111/33/E3450.short	SPO_RS07535	2.07622	4.21702
SPO1480	SPO1480	short chain dehydrogenase	SPO_RS07540	3.50637	11.3638
SPO1481	cfa	cyclopropane fatty acyl phospholipid synthase	SPO_RS07545	2.42761	5.38
SPO1482	cfa	cyclopropane fatty acyl phospholipid synthase	SPO_RS07550	2.27708	4.84696
SPO1483	cfa	cyclopropane fatty acyl phospholipid synthase	SPO_RS07555	3.26659	9.62366
SPO1484	SPO1484	hypothetical protein	SPO_RS07560	3.91934	15.13
SPO1485	SPO1485	NA/galactoside or NA/melibiose symporter	SPO_RS07565	2.45738	5.49219
SPO1486	SPO1486	DUF3833 unknown function	SPO_RS07570	2.78688	6.90135
SPO1495	SPO1495	ABC transporter, ATP-binding protein	SPO_RS07615	-2.41189	-5.32173
SPO1496	SPO1496	ABC transporter, permease protein	SPO_RS07620	-1.2681	-2.40844
SPO1500	pqqE	coenzyme PQQ synthesis protein E	SPO_RS07640	3.90707	15.0019
SPO1501	pqqD	coenzyme PQQ synthesis protein D	SPO_RS07645	4.84662	28.7725
SPO1502	pqqC	coenzyme PQQ synthesis protein C	SPO_RS07650	3.42577	10.7463
SPO1503	pqqB	coenzyme PQQ biosynthesis protein B	SPO_RS07655	4.02316	16.259
SPO1504	pqqA	coenzyme PQQ biosynthesis protein A	SPO_RS22465	4.98611	31.6933
SPO1507	SPO1507	DNA-binding response regulator, LuxR family	SPO_RS07670	2.20724	4.61792
SPO1508	SPO1508	quinoprotein ethanol dehydrogenase	SPO_RS07675	3.21282	9.27164
SPO1512	SPO1512	hypothetical protein	SPO_RS07695	3.92502	15.1897
SPO1515	SPO1515	cytochrome c550, putative	SPO_RS07710	3.52491	11.5108
SPO1516	SPO1516	amino acid ABC transporter, periplasmic substrate-binding protein, putative	SPO_RS07715	3.75519	13.5028
SPO1517	coxG	carbon monoxide dehydrogenase operon G protein	SPO_RS07720	4.72119	26.3766
SPO1518	coxS-1	carbon-monoxide dehydrogenase, small subunit	SPO_RS07725	3.8493	14.413
SPO1519	coxL-1	carbon monoxide dehydrogenase, large subunit	SPO_RS07730	4.02291	16.2561
SPO1520	SPO1520	carbon monoxide dehydrogenase, medium subunit, putative	SPO_RS07735	4.95873	31.0977
SPO1523	SPO1523	metallo-beta-lactamase family protein	SPO_RS07750	3.79884	13.9176
SPO1524	SPO1524	hypothetical protein	SPO_RS07755	2.99675	7.98202
SPO1525	SPO1525	transporter, AcrB/AcrD/AcrF family	SPO_RS07760	-2.10845	-4.31227
SPO1551	tmm	Trimethylamine (TMA) monooxygenase	SPO_RS07895	-3.30486	-9.88241
SPO1552	SPO1552	ABC transporter, periplasmic substrate-binding protein, putative	SPO_RS07900	-2.06613	-4.18762
SPO1562	tdm	trimethylamine N-oxide demethylase	SPO_RS07950	-2.76637	-6.80396
SPO1565	SPO1565	citrate lyase, putative	SPO_RS07965	-3.38063	-10.4153
SPO1569	SPO1569	malate--CoA ligase, alpha subunit	SPO_RS07985	-3.96462	-15.6124
SPO1616	SPO1616	transcriptional regulator, putative	SPO_RS08220	-5.26968	-38.5774
SPO1625	SPO1625	periplasmic serine protease, DO/DeqQ family	SPO_RS08265	3.10625	8.61139
SPO1626	SPO1626	type I secretion target repeat protein	SPO_RS08270	2.88867	7.40588
SPO1637	ssb	single-strand binding protein	SPO_RS08325	1.34744	2.5446
SPO1639	SPO1639	fadB domain protein	SPO_RS08335	-2.01696	-4.0473
SPO1649	SPO1649	invasion protein IbeA	SPO_RS08385	-3.08621	-8.49263
SPO1663	SPO1663	hypothetical protein	SPO_RS08450	-2.05506	-4.15561
SPO1667	dxr	1-deoxy-D-xylulose 5-phosphate reductoisomerase	SPO_RS08470	1.93017	3.81101
SPO1685	SPO1685	tRNA synthetase, class I family protein	SPO_RS08550	-2.38134	-5.21021
SPO1688	SPO1688	thioesterase family protein	SPO_RS08565	3.11318	8.65291
SPO1692	rspI	ribosomal protein S9	SPO_RS08585	2.6717	6.37178
SPO1693	SPO1693	hypothetical protein	SPO_RS22480	-1.74959	-3.36263
SPO1694	SPO1694	carbohydrate kinase, pfkB family	SPO_RS22850	-1.91358	-3.76743
SPO1703	dddD	DMSP lyase	SPO_RS08640	-1.97894	-3.94203
SPO1733	glpX	fructose-1,6-bisphosphatase, class II	SPO_RS08820	1.58773	3.00576
SPO1734	hom	homoserine dehydrogenase	SPO_RS08825	2.60351	6.07762
SPO1744	SPO1744	sarcosine oxidase, beta subunit family	SPO_RS08875	3.20121	9.1973
SPO1750	rpoD	RNA polymerase sigma-70 factor RpoD	SPO_RS08905	-1.35045	-2.54992
SPO1751	SPO1751	hypothetical protein	SPO_RS08910	-1.39751	-2.63446
SPO1752	SPO1752	putative protein TIGR00149	SPO_RS08915	-3.13945	-8.81191
SPO1753	nrdR	Transcriptional repressor NrdR	SPO_RS08920	-2.13771	-4.40063
SPO1756	SPO1756	polysaccharide biosynthesis/export protein	SPO_RS08935	1.40892	2.65539
SPO1759	ribE	riboflavin synthase, alpha subunit	SPO_RS08945	1.67709	3.19783
SPO1763	nusB	transcription antitermination factor NusB	SPO_RS08965	1.60333	3.03845
SPO1788	SPO1788	ABC transporter, periplasmic substrate-binding protein	SPO_RS09095	1.43648	2.7066
SPO1795	SPO1795	formate dehydrogenase, iron-sulfur subunit, putative	SPO_RS09130	2.48653	5.60429
SPO1797	SPO1797	twin-arginine translocation pathway signal sequence domain protein	SPO_RS09140	4.528	23.0709
SPO1802	SPO1802	hypothetical protein	SPO_RS09170	-1.64177	-3.12049
SPO1807	SPO1807	exonuclease, DNA polymerase III, epsilon subunit family	SPO_RS09195	2.34832	5.09232
SPO1810	SPO1810	sodium/solute symporter family protein	SPO_RS09210	3.83859	14.3064
SPO1811	SPO1811	hypothetical protein	SPO_RS09215	3.91421	15.0763
SPO1812	adk-2	adenylate kinase	SPO_RS09220	4.74413	26.7993
SPO1813	acs	acetyl-coenzyme A synthetase	SPO_RS09225	3.6852	12.8634
SPO1822	SPO1822	sugar ABC transporter, permease protein	SPO_RS09270	-7.80107	-223.027
SPO1845	SPO1845	oxidoreductase, molybdopterin-binding protein	SPO_RS09385	4.92103	30.2954
SPO1846	SPO1846	branched-chain amino acid ABC transporter, periplasmic substrate-binding protein	SPO_RS09390	3.19007	9.12657
SPO1847	SPO1847	AMP-binding enzyme	SPO_RS09395	3.58369	11.9894
SPO1848	SPO1848	branched-chain amino acid ABC transporter, ATP-binding protein	SPO_RS09400	4.70694	26.1174
SPO1849	SPO1849	branched-chain amino acid ABC transporter, ATP-binding protein	SPO_RS09405	2.1486	4.43398
SPO1850	SPO1850	branched-chain amino acid ABC transporter, permease protein	SPO_RS09410	3.0308	8.17264
SPO1851	SPO1851	branched-chain amino acid ABC transporter, permease protein	SPO_RS09415	3.56216	11.8118
SPO1852	SPO1852	oxidoreductase, zinc-binding dehydrogenase family	SPO_RS09420	2.9631	7.798
SPO1853	SPO1853	transcriptional regulator, TetR family	SPO_RS09425	2.05328	4.15049
SPO1866	SPO1866	hypothetical protein	SPO_RS09485	2.01363	4.03796
SPO1867	SPO1867	hypothetical protein	SPO_RS09490	3.51637	11.4428
SPO1868	SPO1868	glutaredoxin-related protein	SPO_RS09495	-2.38229	-5.21364
SPO1873	SPO1873	pyruvate ferredoxin/flavodoxin oxidoreductase family protein	SPO_RS09520	-1.43816	-2.70974
SPO1874	SPO1874	acyltransferase domain protein	SPO_RS09525	-1.92314	-3.79248
SPO1877	ccmE	cytochrome c-type biogenesis protein CcmE	SPO_RS09540	-4.17186	-18.0241
SPO1882	SPO1882	enoyl-CoA hydratase/isomerase family protein	SPO_RS09565	1.63747	3.11121
SPO1886	SPO1886	hypothetical protein	SPO_RS09585	-1.35932	-2.56564
SPO1888	purS	phosphoribosylformylglycinamidine synthase, PurS protein	SPO_RS09595	1.9329	3.81821
SPO1889	SPO1889	alcohol dehydrogenase, zinc-containing	SPO_RS09600	2.33589	5.04863
SPO1897	SPO1897	hypothetical protein	SPO_RS09635	-2.58401	-5.99605
SPO1898	SPO1898	cytochrome P450 family protein	SPO_RS09640	-1.93976	-3.83641
SPO1905	fumC	fumarate hydratase, class II	SPO_RS09675	-1.87527	-3.66871
SPO1907	SPO1907	hypothetical protein	SPO_RS09685	-1.07122	-2.1012
SPO1909	SPO1909	hypothetical protein	SPO_RS09695	-5.2251	-37.4035
SPO1917	phrB	deoxyribodipyrimidine photolyase	SPO_RS09730	2.02043	4.05706
SPO1927	SPO1927	site-specific recombinase, phage integrase family	SPO_RS09785	-3.17741	-9.04679
SPO1928	SPO1928	Tat (twin-arginine translocation) pathway signal sequence domain protein	SPO_RS09790	1.80033	3.48299
SPO1939	SPO1939	branched-chain amino acid ABC transporter, periplasmic substrate-binding protein	SPO_RS09845	1.28843	2.44261
SPO1943	SPO1943	hypothetical protein	SPO_RS09865	4.61035	24.4261
SPO1948	pstS	phosphate ABC transporter, periplasmic phosphate-binding protein	SPO_RS09890	3.94567	15.4086
SPO1949	pstC	phosphate ABC transporter, permease protein	SPO_RS09895	4.39369	21.0199
SPO1950	pstA	phosphate ABC transporter, permease protein	SPO_RS09900	3.74007	13.362
SPO1951	pstB	phosphate ABC transporter, ATP-binding protein	SPO_RS09905	3.0669	8.37971
SPO1952	phoU	phosphate transport system regulatory protein PhoU	SPO_RS09910	3.933	15.2739
SPO1953	phoB	phosphate regulon transcriptional regulatory protein PhoB	SPO_RS09915	3.07345	8.41784
SPO1955	gcdH	glutaryl-CoA dehydrogenase	SPO_RS09925	2.95072	7.73132
SPO1957	SPO1957	oxidoreductase, short chain dehydrogenase/reductase family	SPO_RS09935	2.1849	4.54694
SPO1961	SPO1961	transcriptional regulator, IclR family	SPO_RS09955	4.99317	31.8488
SPO1962	SPO1962	phosphotransferase family protein	SPO_RS09960	1.86645	3.64635
SPO1963	SPO1963	phosphoglycerate mutase family protein	SPO_RS09965	2.54602	5.8402
SPO1964	SPO1964	hypothetical protein	SPO_RS09970	2.99554	7.9753
SPO1965	SPO1965	oxidoreductase, short chain dehydrogenase/reductase family	SPO_RS09975	2.63465	6.21025
SPO1966	SPO1966	oxidoreductase, short chain dehydrogenase/reductase family	SPO_RS09980	2.90762	7.50379
SPO1967	SPO1967	acyl-CoA dehydrogenase, putative	SPO_RS09985	2.55283	5.86784
SPO1968	SPO1968	acyl-CoA dehydrogenase family protein	SPO_RS09990	2.03518	4.09875
SPO1969	SPO1969	oxidoreductase, zinc-binding dehydrogenase family	SPO_RS09995	2.82314	7.077
SPO1971	SPO1971	enoyl-CoA hydratase/isomerase family protein	SPO_RS10005	2.76833	6.81317
SPO1976	rpsB	ribosomal protein S2	SPO_RS10030	1.37769	2.59853
SPO1987	SPO1987	acetyltransferase, GNAT family	SPO_RS10080	-1.89808	-3.72717
SPO1990	rplU	ribosomal protein L21	SPO_RS10095	1.72884	3.31461
SPO2005	SPO2005	aminotransferase, class III	SPO_RS10175	-3.72698	-13.2413
SPO2010	SPO2010	transcriptional regulator, LysR family	SPO_RS10200	-4.55486	-23.5044
SPO2020	SPO2020	methyltransferase, FkbM family	SPO_RS10250	-1.55708	-2.94258
SPO2021	SPO2021	hypothetical protein	SPO_RS10255	-1.74204	-3.34509
SPO2022	SPO2022	hypothetical protein	SPO_RS10260	-2.30708	-4.9488
SPO2023	sufB	FeS assembly protein SufB	SPO_RS10265	-2.87143	-7.31791
SPO2031	typA	GTP-binding protein TypA	SPO_RS10305	1.45408	2.73982
SPO2033	alaS	alanyl-tRNA synthetase	SPO_RS10315	1.28441	2.43583
SPO2037	SPO2037	NOL1/NOP2/sun family protein	SPO_RS10335	1.95205	3.86924
SPO2045	dmdB2	3-methylmercaptopropionyl-CoA ligase	SPO_RS10375	2.02423	4.06776
SPO2056	SPO2056	thiamine-phosphate pyrophosphorylase, putative	SPO_RS10430	2.90597	7.49521
SPO2062	SPO2062	hypothetical protein	SPO_RS10460	-3.26289	-9.59906
SPO2063	SPO2063	acetyltransferase, GNAT family	SPO_RS10465	-2.30855	-4.95384
SPO2070	SPO2070	DSBA-like thioredoxin family protein	SPO_RS10500	-1.9901	-3.97264
SPO2085	ntrX	nitrogen assimilation regulatory protein NtrX	SPO_RS10575	1.80076	3.48403
SPO2086	ntrY	nitrogen regulation protein ntrY	SPO_RS10580	1.13525	2.19657
SPO2096	SPO2096	aromatic-rich family protein	SPO_RS10630	-1.87833	-3.67649
SPO2131	cysS	cysteinyl-tRNA synthetase	SPO_RS10805	-1.13065	-2.18957
SPO2133	SPO2133	outer membrane protein, putative	SPO_RS10815	-1.90096	-3.73462
SPO2142	fabI-2	enoyl-(acyl-carrier-protein) reductase	SPO_RS10860	1.25538	2.3873
SPO2144	SPO2144	aminotransferase, classes I and II	SPO_RS10870	3.87822	14.7049
SPO2156	gltX-2	glutamyl-tRNA synthetase	SPO_RS10930	1.09011	2.12891
SPO2157	gltA	citrate synthase I	SPO_RS10935	1.03674	2.05159
SPO2158	SPO2158	hypothetical protein	SPO_RS22210	2.41954	5.35002
SPO2161	SPO2161	hypothetical protein	SPO_RS10955	1.56065	2.94986
SPO2165	SPO2165	Fe-S metabolism associated family protein	SPO_RS10975	-2.35044	-5.0998
SPO2166	SPO2166	lipoprotein, putative	SPO_RS10980	3.29996	9.8489
SPO2169	purM	phosphoribosylformylglycinamidine cyclo-ligase	SPO_RS10995	1.82429	3.54133
SPO2176	SPO2176	hypothetical protein	SPO_RS11030	-2.24368	-4.73602
SPO2179	SPO2179	hypothetical protein	SPO_RS11045	-1.72445	-3.30455
SPO2180	SPO2180	hypothetical protein	SPO_RS11050	-2.22943	-4.68947
SPO2198	gap-3	glyceraldehyde-3-phosphate dehydrogenase, type I	SPO_RS11145	2.44187	5.43347
SPO2218	uvrA	UvrABC system protein A	SPO_RS11250	-1.29545	-2.45454
SPO2230	SPO2230	peptidase, M23/M37 family	SPO_RS11310	1.40647	2.65087
SPO2231	SPO2231	hypothetical protein	SPO_RS11315	1.71362	3.27983
SPO2233	SPO2233	peptidyl-prolyl cis-trans isomerase, cyclophilin-type	SPO_RS11325	-1.26458	-2.40258
SPO2234	SPO2234	peptidyl-prolyl cis-trans isomerase, cyclophilin-type	SPO_RS11330	-2.17804	-4.52539
SPO2235	pgk	phosphoglycerate kinase	SPO_RS11335	2.29448	4.90576
SPO2236	SPO2236	hypothetical protein	SPO_RS23095	-5.47563	-44.497
SPO2237	SPO2237	hypothetical protein	SPO_RS11340	-5.18746	-36.4403
SPO2238	SPO2238	transcriptional regulator, LysR family	SPO_RS11345	-3.3208	-9.99215
SPO2246	cysK	cysteine synthase A	SPO_RS11395	-2.77056	-6.82372
SPO2269	SPO2269	hypothetical protein		-6.2175	-74.4139
SPO2276	fabD	malonyl CoA-acyl carrier protein transacylase	SPO_RS11540	2.29127	4.89486
SPO2279	SPO2279	hypothetical protein	SPO_RS11555	-3.15154	-8.88604
SPO2283	rplI	ribosomal protein L9	SPO_RS11575	2.10781	4.31037
SPO2285	SPO2285	DNA-binding protein, putative	SPO_RS11585	1.65856	3.15701
SPO2289	SPO2289	hypothetical protein	SPO_RS11605	-4.44861	-21.8356
SPO2302	SPO2302	bioY family protein	SPO_RS11670	1.15557	2.22772
SPO2305	purB	adenylosuccinate lyase	SPO_RS11685	1.16064	2.23556
SPO2312	acnA	aconitate hydratase 1	SPO_RS11715	1.81881	3.5279
SPO2315	ccmC	heme exporter protein CcmC	SPO_RS11735	-2.88212	-7.37232
SPO2324	SPO2324	hypothetical protein	SPO_RS11780	-2.9685	-7.82724
SPO2325	serS	seryl-tRNA synthetase	SPO_RS11785	1.65365	3.14628
SPO2327	SPO2327	fatty acid desaturase	SPO_RS11795	-2.66622	-6.34765
SPO2328	engA	GTP-binding protein EngA	SPO_RS11800	1.99704	3.99179
SPO2329	SPO2329	PQQ enzyme repeat family protein	SPO_RS11805	1.80673	3.49848
SPO2330	SPO2330	hypothetical protein	SPO_RS11810	2.02457	4.06872
SPO2332	SPO2332	transporter, AcrB/AcrD/AcrF family	SPO_RS11820	-1.24169	-2.36475
SPO2333	SPO2333	hypothetical protein		2.67514	6.38703
SPO2340	sodB	superoxide dismutase, Fe	SPO_RS11860	-3.35805	-10.2535
SPO2348	SPO2348	sarcosine oxidase, beta subunit family	SPO_RS11915	1.2836	2.43445
SPO2370	SPO2370	sodium:alanine symporter family protein	SPO_RS12025	2.40797	5.30729
SPO2378	SPO2378	selenium-binding protein, putative	SPO_RS12065	-2.31538	-4.97736
SPO2382	SPO2382	tricarboxylate transporter family protein	SPO_RS12085	-2.96551	-7.81102
SPO2383	SPO2383	hypothetical protein	SPO_RS22545	-3.72326	-13.2073
SPO2397	coxL-2	carbon monoxide dehydrogenase, large subunit	SPO_RS12170	-3.18996	-9.12588
SPO2399	coxM	carbon monoxide dehydrogenase, medium subunit	SPO_RS12180	-3.78838	-13.8171
SPO2441	SPO2441	glycine betaine/proline ABC transporter, periplasmic glycine betaine/proline-binding protein	SPO_RS12400	3.96129	15.5764
SPO2449	SPO2449	hypothetical protein	SPO_RS12440	-2.85203	-7.22017
SPO2461	prfA	peptide chain release factor 1	SPO_RS12500	1.43817	2.70977
SPO2474	eno	enolase	SPO_RS12565	1.27818	2.42533
SPO2489	glsB	N-acetyltransferase; glutamine lipid biosynthesis protein	SPO_RS12635	-2.65788	-6.31105
SPO2490	bamE	membrane lipoprotein; outer membrane protein assembly	SPO_RS12640	2.21369	4.6386
SPO2493	plsX	fatty acid/phospholipid synthesis protein PlsX	SPO_RS12655	1.31305	2.48467
SPO2506	SPO2506	Iron-sulfur cluster assembly family protein	SPO_RS12720	-3.21282	-9.27158
SPO2507	SPO2507	hypothetical protein	SPO_RS12725	2.76027	6.77525
SPO2508	SPO2508	hypothetical protein		2.258	4.78329
SPO2511	SPO2511	dnaK suppressor protein, putative	SPO_RS12750	2.03668	4.10302
SPO2513	SPO2513	hypothetical protein	SPO_RS12760	1.62815	3.09116
SPO2516	SPO2516	hypothetical protein	SPO_RS12770	-3.27998	-9.7134
SPO2517	SPO2517	peptidase, M48 family	SPO_RS12775	-2.11721	-4.33856
SPO2518	SPO2518	bacterial luciferase family protein	SPO_RS12780	-2.78002	-6.86862
SPO2565	SPO2565	GTPase, putative	SPO_RS13010	-4.12318	-17.4261
SPO2566	SPO2566	glyoxalase family protein		-3.85211	-14.4411
SPO2567	SPO2567	hypothetical protein	SPO_RS13025	-3.74376	-13.3963
SPO2568	SPO2568	RDD family protein	SPO_RS13030	-3.88026	-14.7257
SPO2576	SPO2576	transcriptional regulator, TetR family	SPO_RS13070	-3.00584	-8.03247
SPO2577	SPO2577	hypothetical protein	SPO_RS13075	-3.76623	-13.6066
SPO2596	hemA-1	5-aminolevulinic acid synthase	SPO_RS13170	1.17574	2.25909
SPO2597	SPO2597	peptidase, M20/M25/M40 family	SPO_RS13175	-1.15684	-2.22969
SPO2605	SPO2605	TRAP dicarboxylate transporter, DctM subunit	SPO_RS13215	-4.11196	-17.2912
SPO2607	SPO2607	gamma-glutamylisopropylamide synthetase, putative	SPO_RS13225	-2.38837	-5.23566
SPO2608	SPO2608	xyl	SPO_RS13230	-3.09021	-8.51622
SPO2612	SPO2612	DNA-binding protein HU, putative		2.03366	4.09443
SPO2613	lon	ATP-dependent protease La	SPO_RS13255	-2.01317	-4.03668
SPO2617	SPO2617	SPFH domain/band 7 family protein	SPO_RS13275	-1.84502	-3.59258
SPO2619	SPO2619	hypothetical protein	SPO_RS13285	-1.62731	-3.08936
SPO2620	SPO2620	iron-sulfur cluster assembly accessory protein	SPO_RS13290	-2.34176	-5.0692
SPO2622	SPO2622	acetyltransferase, GNAT family	SPO_RS13300	-3.14448	-8.84269
SPO2626	SPO2626	TRAP transporter, DctM subunit	SPO_RS13320	2.50922	5.69313
SPO2627	SPO2627	TRAP transporter, DctQ subunit	SPO_RS13325	3.80152	13.9434
SPO2628	SPO2628	TRAP transporter solute receptor, DctP family	SPO_RS13330	3.89709	14.8985
SPO2658	SPO2658	cysteate ABC transporter, periplasmic substrate-binding protein	SPO_RS13485	3.61448	12.2481
SPO2675	SPO2675	CvpA family protein	SPO_RS13570	1.17908	2.26432
SPO2688	surE	acid phosphatase SurE	SPO_RS13635	1.47671	2.78313
SPO2692	SPO2692	oxidoreductase, short chain dehydrogenase/reductase family	SPO_RS13655	2.19143	4.56757
SPO2701	SPO2701	possible carnitine uptake; opine/polyamine transporter, periplasmic binding protein	SPO_RS13700	-2.17862	-4.52719
SPO2721	SPO2721	hypothetical protein	SPO_RS13805	-1.46483	-2.76031
SPO2734	hsdS	type I restriction-modification system, S subunit	SPO_RS13885	-1.32347	-2.50268
SPO2742	SPO2742	hydrolase, TatD family	SPO_RS13930	3.17167	9.01086
SPO2748	SPO2748	hypothetical protein	SPO_RS13960	-2.65621	-6.30375
SPO2758	SPO2758	hypothetical protein	SPO_RS14010	-1.40859	-2.65477
SPO2760	SPO2760	metallo-beta-lactamase family protein	SPO_RS14020	1.61877	3.07114
SPO2761	coaX	Type III pantothenate kinase (EC 2.7.1.33)	SPO_RS14025	1.61392	3.06082
SPO2774	nuoG	NADH dehydrogenase I, G subunit	SPO_RS14090	1.27923	2.42709
SPO2779	SPO2779	hypothetical protein	SPO_RS14115	2.12158	4.35169
SPO2790	mccB	methylcrotonyl-CoA carboxylase, beta subunit	SPO_RS14175	-1.59058	-3.0117
SPO2791	acsA	acetyl-coenzyme A synthetase	SPO_RS14180	-1.49976	-2.82795
SPO2793	ivD	isovaleryl-CoA dehydrogenase	SPO_RS14190	-2.63752	-6.22261
SPO2808	SPO2808	amidohydrolase family protein	SPO_RS14265	-1.95736	-3.8835
SPO2819	pntB	NAD(P)+ transhydrogenase, beta subunit	SPO_RS14320	2.13141	4.38147
SPO2820	pntA	NAD(P) transhydrogenase, alpha subunit	SPO_RS14325	1.73698	3.33337
SPO2823	bdh-2	D-beta-hydroxybutyrate dehydrogenase	SPO_RS14340	2.91788	7.55733
SPO2829	SPO2829	dipeptidase domain protein	SPO_RS14370	-2.769	-6.81636
SPO2836	SPO2836	DNA-binding protein, putative	SPO_RS14405	-3.57152	-11.8887
SPO2862	SPO2862	CobW	SPO_RS14530	1.89777	3.72637
SPO2893	phaA	pH adaption potassium efflux system protein PhaA	SPO_RS14680	-2.74042	-6.68263
SPO2894	SPO2894	pH adaption potassium efflux system protein	SPO_RS14685	-2.65189	-6.28491
SPO2895	phaD	pH adaption potassium efflux system protein PhaD	SPO_RS14690	-1.09455	-2.13546
SPO2897	phaF	pH adaptation potassium efflux system protein PhaF	SPO_RS14700	-2.74071	-6.68398
SPO2903	SPO2903	TPR/sulfotransferase domain protein	SPO_RS14730	-2.87396	-7.33073
SPO2916	SPO2916	hypothetical protein	SPO_RS14790	1.6591	3.1582
SPO2918	SPO2918	acetyl-CoA acyltransferase/thiolase	SPO_RS14800	2.18373	4.54328
SPO2919	SPO2919	hypothetical protein	SPO_RS14805	2.43214	5.39695
SPO2920	fabJ-1	fatty oxidation complex, alpha subunit	SPO_RS14810	1.97787	3.93912
SPO2924	SPO2924	hypothetical protein	SPO_RS14830	-1.56131	-2.95122
SPO2934	prpE	propionate--CoA ligase	SPO_RS14880	1.99837	3.99549
SPO2956	SPO2956	guanine deaminase, putative	SPO_RS14990	-2.31457	-4.97455
SPO2957	SPO2957	hydroxydechloroatrazine ethylaminohydrolase, putative	SPO_RS14995	-2.69642	-6.4819
SPO2963	SPO2963	hypothetical protein	SPO_RS15025	-2.45994	-5.50196
SPO2984	SPO2984	RNA pseudouridylate synthase family protein	SPO_RS15125	1.84789	3.59973
SPO2994	SPO2994	X-Pro dipeptidyl-peptidase family protein	SPO_RS15180	2.60461	6.08228
SPO3002	SPO3002	lipase, putative	SPO_RS15220	2.95633	7.76147
SPO3003	SPO3003	AMP-binding enzyme	SPO_RS15225	2.29758	4.91631
SPO3004	SPO3004	LysM/phospholipid-binding domain protein	SPO_RS15230	2.7856	6.89522
SPO3010	putA	bifunctional PutA protein	SPO_RS15260	4.94831	30.8738
SPO3012	SPO3012	inositol-1-monophosphatase, putative	SPO_RS15270	1.92918	3.80838
SPO3049	SPO3049	dipeptide ABC transporter, periplasmic dipeptide-binding protein	SPO_RS15455	-3.21604	-9.29235
SPO3052	SPO3052	hypothetical protein	SPO_RS15465	-2.09814	-4.28157
SPO3053	SPO3053	NUDIX domain protein	SPO_RS15470	-4.3029	-19.7379
SPO3054	SPO3054	hypothetical protein	SPO_RS15475	-2.34382	-5.07645
SPO3058	SPO3058	sulfate transporter family protein	SPO_RS15495	2.56551	5.91966
SPO3059	SPO3059	hypothetical protein	SPO_RS15500	-4.74396	-26.7963
SPO3065	SPO3065	hypothetical protein		-7.0459	-132.138
SPO3066	apt	adenine phosphoribosyltransferase	SPO_RS15535	-3.61866	-12.2836
SPO3068	SPO3068	hypothetical protein	SPO_RS15545	-1.78323	-3.44196
SPO3083	dxnH	3-oxoadipate CoA-succinyl transferase, beta subunit	SPO_RS15620	1.62823	3.09133
SPO3085	SPO3085	hypothetical protein	SPO_RS15630	3.00815	8.04531
SPO3086	cpaB	pilus assembly protein CpaB	SPO_RS15640	2.41121	5.3192
SPO3098	SPO3098	ATP-dependent helicase, DEAD/DEAH box family	SPO_RS15700	-2.93761	-7.66144
SPO3103	fhs-2	formate--tetrahydrofolate ligase	SPO_RS15725	1.38287	2.60786
SPO3105	ftsH	ATP-dependent metalloprotease FtsH	SPO_RS15735	-2.08743	-4.24989
SPO3119	SPO3119	hypothetical protein	SPO_RS15805	1.96807	3.91244
SPO3141	SPO3141	acetyltransferase, GNAT family	SPO_RS15915	-2.35607	-5.11975
SPO3142	SPO3142	hypothetical protein	SPO_RS15920	-1.79637	-3.47345
SPO3152	SPO3152	MaoC domain protein	SPO_RS15970	2.27146	4.82812
SPO3165	atpH	ATP synthase delta chain	SPO_RS16035	1.06134	2.08688
SPO3168	gloB	Hydroxyacylglutathione hydrolase (EC 3.1.2.6)	SPO_RS16050	-2.24213	-4.73095
SPO3169	clpA	ATP-dependent Clp protease, ATP-binding subunit ClpA	SPO_RS16055	-2.55799	-5.88887
SPO3176	SPO3176	prephenate dehydrogenase	SPO_RS16090	1.45213	2.73613
SPO3181	rpsD	ribosomal protein S4	SPO_RS16115	1.30116	2.46426
SPO3189	SPO3189	hypothetical protein	SPO_RS16155	2.76283	6.78725
SPO3190	SPO3190	renal dipeptidase family protein	SPO_RS16160	4.086	16.9828
SPO3191	SPO3191	aldehyde dehydrogenase family protein	SPO_RS16165	4.20444	18.4358
SPO3198	rnc	ribonuclease III	SPO_RS16200	1.80305	3.48958
SPO3204	rpoZ	DNA-directed RNA polymerase, omega subunit	SPO_RS16230	1.45997	2.75102
SPO3218	def-2	peptide deformylase	SPO_RS16300	-1.45779	-2.74687
SPO3222	SPO3222	hypothetical protein	SPO_RS16320	-2.9065	-7.498
SPO3235	atpE	ATP synthase F0, C subunit	SPO_RS16385	0.913652	1.88381
SPO3246	ffh	signal recognition particle protein	SPO_RS16440	1.76775	3.40523
SPO3247	SPO3247	acetyltransferase, GNAT family	SPO_RS16445	2.08314	4.23729
SPO3248	SPO3248	acetyltransferase, GNAT family	SPO_RS16450	2.42032	5.35291
SPO3249	SPO3249	acetyltransferase, GNAT family	SPO_RS16455	2.19592	4.58183
SPO3250	SPO3250	acetyltransferase, GNAT family	SPO_RS16460	3.09421	8.53984
SPO3259	trmD	tRNA (guanine-N1)-methyltransferase	SPO_RS16505	1.81765	3.52507
SPO3261	SPO3261	glutathione S-transferase family protein	SPO_RS16515	-4.53651	-23.2074
SPO3273	SPO3273	hypothetical protein		-3.53554	-11.5959
SPO3274	SPO3274	hypothetical protein		3.08773	8.50155
SPO3276	clpB	ATP-dependent Clp protease, ATP-binding subunit ClpB	SPO_RS16590	-2.98108	-7.89579
SPO3279	SPO3279	NUDIX domain protein	SPO_RS16605	-2.54514	-5.83665
SPO3284	rpmJ	ribosomal protein L36	SPO_RS16630	2.68537	6.43248
SPO3289	SPO3289	phenylacetate-CoA ligase, putative	SPO_RS16655	1.52171	2.87131
SPO3290	SPO3290	branched-chain amino acid ABC transporter, ATP-binding protein	SPO_RS16660	1.86699	3.64771
SPO3291	SPO3291	branched-chain amino acid ABC transporter, periplasmic branched-chain amino acid binding protein, putative	SPO_RS16665	2.01266	4.03525
SPO3295	SPO3295	branched-chain amino acid ABC transporter, ATP-binding protein	SPO_RS16685	3.24032	9.45007
SPO3301	SPO3301	transcriptional regulator, LysR family	SPO_RS16715	-2.70384	-6.51532
SPO3308	SPO3308	hypothetical protein	SPO_RS16750	-2.71984	-6.58798
SPO3314	ilvD	dihydroxy-acid dehydratase	SPO_RS16780	1.54005	2.90805
SPO3316	SPO3316	membrane protein	SPO_RS16790	2.44893	5.46012
SPO3323	SPO3323	hypothetical protein	SPO_RS16835	-2.46128	-5.50705
SPO3324	SPO3324	hypothetical protein	SPO_RS16840	-2.8243	-7.08268
SPO3325	SPO3325	hypothetical protein	SPO_RS16845	-3.15268	-8.89306
SPO3338	bioB	biotin synthase	SPO_RS16910	-2.37467	-5.18616
SPO3354	SPO3354	phosphoserine aminotransferase	SPO_RS16990	1.5943	3.01948
SPO3363	sitD	Manganese ABC transporter, permease protein	SPO_RS17035	-2.50921	-5.6931
SPO3364	sitC	Manganese ABC transporter, permease protein	SPO_RS17040	-2.98792	-7.93329
SPO3365	sitB	Manganese ABC transporter, ATP-binding protein	SPO_RS17045	-3.93369	-15.2813
SPO3366	sitA	Manganese ABC transporter, periplasmic protein	SPO_RS17050	-3.72883	-13.2584
SPO3369	SPO3369	oxidoreductase, short-chain dehydrogenase/reductase family	SPO_RS17065	1.58688	3.00398
SPO3370	SPO3370	peptidase, M16 family	SPO_RS17070	-1.75519	-3.37572
SPO3383	SPO3383	thiol-specific antioxidant protein	SPO_RS17135	-3.63752	-12.4452
SPO3384	SPO3384	methyltransferase, FkbM family	SPO_RS17140	-2.90927	-7.51239
SPO3387	SPO3387	hypothetical protein	SPO_RS17155	-3.82213	-14.1441
SPO3390	SPO3390	hypothetical protein	SPO_RS17170	-1.45501	-2.74158
SPO3414	SPO3414	lipoprotein, putative	SPO_RS17285	-1.82898	-3.55286
SPO3415	SPO3415	outer membrane lipoprotein carrier protein LolA, putative	SPO_RS17290	-3.63185	-12.3964
SPO3420	SPO3420	hypothetical protein	SPO_RS17315	-3.25965	-9.57752
SPO3423	SPO3423	thioredoxin	SPO_RS17330	-1.62569	-3.08589
SPO3428	SPO3428	hypothetical protein	SPO_RS17355	-3.02803	-8.15698
SPO3446	SPO3446	thiol:disulfide interchange protein, DsbA family	SPO_RS17445	-2.17291	-4.50931
SPO3449	SPO3449	fatty acid desaturase family protein	SPO_RS17460	-1.24655	-2.37273
SPO3450	SPO3450	adenylate/guanylate cyclase	SPO_RS17465	-4.19874	-18.3631
SPO3452	rnhB	ribonuclease HII	SPO_RS17475	2.67582	6.39004
SPO3452a	SPO3452a	hypothetical protein	SPO_RS17480	3.7465	13.4217
SPO3455	SPO3455	adenylate/guanylate cyclase	SPO_RS17500	-3.52444	-11.507
SPO3464	SPO3464	hypothetical protein	SPO_RS17545	-1.93132	-3.81405
SPO3467	potH	putrescine ABC transporter, permease protein	SPO_RS17560	-2.53649	-5.80175
SPO3471	SPO3471	aminotransferase, class III	SPO_RS17580	-2.81006	-7.01316
SPO3473	SPO3473	polyamine ABC transporter, periplasmic polyamine-binding protein	SPO_RS17590	2.15487	4.45329
SPO3474	SPO3474	polyamine ABC transporter, permease protein	SPO_RS17595	1.70187	3.25323
SPO3484	SPO3484	heat shock protein, Hsp20 family	SPO_RS17645	-3.38649	-10.4577
SPO3489	pheT	phenylalanyl-tRNA synthetase, beta subunit	SPO_RS17670	1.11385	2.16423
SPO3494	SPO3494	glutathione S-transferase family protein	SPO_RS17695	-4.18712	-18.2159
SPO3495	mscL	large conductance mechanosensitive channel protein	SPO_RS17700	2.16221	4.47599
SPO3500	rpsG	ribosomal protein S7	SPO_RS17730	1.89623	3.7224
SPO3501	rpsL	ribosomal protein S12	SPO_RS17735	1.58887	3.00814
SPO3521	SPO3521	fixH protein, putative	SPO_RS17840	-2.60759	-6.09483
SPO3522	SPO3522	iron-sulfur-binding protein, RdxA/RdxB/FixG family	SPO_RS17845	-2.56004	-5.89726
SPO3555	SPO3555	transglycosylase, Slt family	SPO_RS18010	-2.00578	-4.01605
SPO3568	SPO3568	hypothetical protein	SPO_RS18075	-2.58087	-5.98302
SPO3569	recR	recombination protein RecR	SPO_RS18080	-1.59325	-3.01729
SPO3574	SPO3574	hypothetical protein	SPO_RS18105	-6.18209	-72.6098
SPO3586	fadH	2,4-dienoyl-CoA reductase	SPO_RS18165	1.64162	3.12016
SPO3591	SPO3591	auxin efflux carrier family protein	SPO_RS18190	-2.98247	-7.90341
SPO3598	rplT	ribosomal protein L20	SPO_RS18225	1.60142	3.03441
SPO3599	rpmI	ribosomal protein L35	SPO_RS18230	3.05376	8.30372
SPO3600	pyk	pyruvate kinase	SPO_RS18240	-2.27391	-4.83632
SPO3608	mclA	malyl-CoA lyase	SPO_RS18280	2.3223	5.00128
SPO3611	SPO3611	hypothetical protein	SPO_RS18300	2.30079	4.92729
SPO3625	cspA	cold shock protein CspA	SPO_RS18365	-2.1441	-4.42017
SPO3628	SPO3628	acetyltransferase, GNAT family	SPO_RS18380	-3.07585	-8.43184
SPO3637	uvrC	UvrABC system protein C	SPO_RS18425	-2.75046	-6.7293
SPO3651	SPO3651	fatty acid desaturase family protein	SPO_RS18505	1.55952	2.94757
SPO3654	SPO3654	7-alpha-hydroxysteroid dehydrogenase, putative	SPO_RS18520	-1.51419	-2.85639
SPO3656	clpS	ATP-dependent Clp protease, adaptor protein ClpS	SPO_RS18530	-1.38485	-2.61145
SPO3663	SPO3663	TRAP dicarboxylate family transporter, DctM subunit	SPO_RS18565	-2.31425	-4.97347
SPO3665	SPO3665	bacterial extracellular solute-binding protein, family 7	SPO_RS18575	-1.65293	-3.14471
SPO3666	SPO3666	oxidoreductase, FAD-binding protein	SPO_RS18580	-3.13736	-8.7991
SPO3693	SPO3693	TRAP dicarboxylate transporter, DctP subunit; possibly ferulate	SPO_RS18735	2.55208	5.86479
SPO3697	badA-1	benzoate-coenzyme A ligase	SPO_RS18755	3.32446	10.0176
SPO3730	SPO3730	endoribonuclease L-PSP family protein	SPO_RS18930	-1.8386	-3.57663
SPO3732	SPO3732	hypothetical protein	SPO_RS18940	-2.35108	-5.10207
SPO3733	phhB	4a-hydroxytetrahydrobiopterin dehydratase	SPO_RS18945	-2.75835	-6.76621
SPO3740	msrA-2	methionine-S-sulfoxide reductase	SPO_RS18980	-1.68165	-3.20795
SPO3742	SPO3742	glutathione peroxidase family protein	SPO_RS18990	2.32102	4.99687
SPO3744	hup	DNA-binding protein HU	SPO_RS19000	1.74242	3.34595
SPO3752	SPO3752	radical SAM domain protein	SPO_RS19045	3.60468	12.1651
SPO3770	gltD	glutamate synthase, small subunit	SPO_RS19135	1.70631	3.26326
SPO3804	dmdC	3-methylmercaptopropionyl-CoA dehydrogenase	SPO_RS19300	2.23356	4.70293
SPO3805	dmdD	Methylthioacryloyl-CoA hydratase	SPO_RS19305	2.79577	6.944
SPO3815	SPO3815	ABC transporter, permease protein	SPO_RS19360	-2.81995	-7.06137
SPO3816	SPO3816	CAAX amino terminal protease family protein	SPO_RS19365	-2.57037	-5.93963
SPO3818	folC	folC bifunctional protein	SPO_RS19375	2.5325	5.78572
SPO3819	SPO3819	ATPase, AFG1 family	SPO_RS19380	2.85995	7.25989
SPO3824	rplD	ribosomal protein L4	SPO_RS19405	1.49999	2.8284
SPO3834	dapB	dihydrodipicolinate reductase	SPO_RS19455	1.83185	3.55994
SPO3835	rbfA	ribosome-binding factor A	SPO_RS19460	-2.53231	-5.78497
SPO3836	SPO3836	hypothetical protein	SPO_RS19465	-2.62488	-6.16831
SPO3839	SPO3839	type I secretion target repeat protein	SPO_RS19480	3.04323	8.24334
SPO3842	SPO3842	hypothetical protein	SPO_RS19495	-3.29097	-9.7877
SPO3843	SPO3843	malonate transporter, putative	SPO_RS19500	-1.89749	-3.72563
SPO3870	SPO3870	hypothetical protein	SPO_RS19640	-2.87994	-7.3612
SPO3874	trx	thioredoxin	SPO_RS19660	-2.7675	-6.80928
SPO3882	hslU	ATP-dependent hsl protease, ATP-binding subunit HslU	SPO_RS19705	-1.13278	-2.19281
SPO3883	SPO3883	lipoprotein, putative	SPO_RS19710	-1.43557	-2.70489
SPO3886	SPO3886	transporter, Tim44 family	SPO_RS19725	-2.63078	-6.19361
SPO3887	fxsA	FxsA	SPO_RS19730	-3.47032	-11.0833
SPO3893	SPO3893	hypothetical protein	SPO_RS19760	-1.97886	-3.94181
SPO3900	SPO3900	thermonuclease family protein	SPO_RS22270	-1.92119	-3.78735
SPOA0009	SPOA0009	hemolysin	SPO_RS19825	-2.05244	-4.14806
SPOA0010	cutE	apolipoprotein N-acyltransferase	SPO_RS19830	-2.05891	-4.16671
SPOA0056	SPOA0056	DNA-binding protein	SPO_RS20055	-3.96781	-15.647
SPOA0088	SPOA0088	hypothetical protein	SPO_RS22660	-2.26025	-4.79074
SPOA0093	SPOA0093	FAD binding domain-containing protein	SPO_RS20280	-2.81101	-7.01778
SPOA0094	SPOA0094	hypothetical protein	SPO_RS20285	-3.3662	-10.3116
SPOA0095	SPOA0095	hypothetical protein	SPO_RS20290	-2.45721	-5.49152
SPOA0103	SPOA0103	hypothetical protein		-3.7605	-13.5526
SPOA0107	SPOA0107	LysR family transcriptional regulator	SPO_RS20350	-3.26742	-9.62921
SPOA0115	gtdA-2	gentisate 1,2-dioxygenase	SPO_RS20405	-4.48234	-22.3522
SPOA0142	SPOA0142	hypothetical protein	SPO_RS20550	-2.79245	-6.92807
SPOA0143	bchR	glycolate metabolism; regulator	SPO_RS20555	-4.16281	-17.9114
SPOA0155	SPOA0155	type I secretion target repeat-containing protein	SPO_RS20615	-2.30949	-4.95707
SPOA0158	cuyA	L-cysteate sulfo-lyase	SPO_RS20630	3.59769	12.1063
SPOA0171	SPOA0171	hypothetical protein	SPO_RS20695	-3.0527	-8.29764
SPOA0176	SPOA0176	hypothetical protein	SPO_RS20720	-4.24681	-18.9852
SPOA0183	SPOA0183	SCO1/SenC family protein	SPO_RS20750	-5.97918	-63.0832
SPOA0199	SPOA0199	GntR family transcriptional regulator	SPO_RS20830	-2.8142	-7.03331
SPOA0209	SPOA0209	oxidoreductase, FAD-binding	SPO_RS20880	-2.0772	-4.21986
SPOA0220	nirS	cytochrome cd1 nitrite reductase	SPO_RS20935	-4.49809	-22.5975
SPOA0245	SPOA0245	galactonate dehydratase	SPO_RS21060	-3.44264	-10.8727
SPOA0246	pdxA	4-hydroxythreonine-4-phosphate dehydrogenase	SPO_RS21065	-4.55486	-23.5044
SPOA0247	SPOA0247	hypothetical protein	SPO_RS21070	-3.48433	-11.1915
SPOA0288	acdA-3	acyl-CoA dehydrogenase	SPO_RS21280	-2.22351	-4.67028
SPOA0291	SPOA0291	branched-chain amino acid aminotransferase	SPO_RS21295	-1.85544	-3.61861
SPOA0302	SPOA0302	phage integrase family site specific recombinase	SPO_RS21350	-6.28368	-77.9071
SPOA0310	SPOA0310	glycine cleavage system protein T	SPO_RS21385	-3.92994	-15.2416
SPOA0315	icd	isocitrate dehydrogenase, NADP-dependent	SPO_RS21415	1.44923	2.73062
SPOA0366	SPOA0366	amino acid permease	SPO_RS21690	-3.8086	-14.0121
SPOA0398	SPOA0398	R body protein RebB-like protein	SPO_RS21850	4.73108	26.5582
SPOA0399	SPOA0399	R body protein RebB-like protein	SPO_RS21855	4.56112	23.6067
SPOA0440	fabB	3-oxoacyl-ACP synthase	SPO_RS22055	1.24869	2.37625
