# Supplementary material for: Growth-stage-related shifts in diatom endometabolome composition set the stage for bacterial heterotrophy
Source: ISME Commun. 2022 Mar 30;2:28. doi: 10.1038/s43705-022-00116-5 (PMC9723723; doi:10.1038/s43705-022-00116-5)
Supplement: Supplementary file 5 — Supplementary Table S6 [file 43705_2022_116_MOESM5_ESM.xlsx]

## Sheet: Blad1
Table S6. Polaribacter dokdonensis genes significantly enriched day 3 (ositive numbers) vs day 15 (negative numbers) (p < 0.05).
locus_tag	name	log2foldchange	Fold change	PUL affiliation
MED152_00020	endoribonuclease L-PSP	1.93069	3.72755
MED152_00065	rhomboid family protein	1.45915	2.12911
MED152_00085	putative cell wall associated biofilm protein	2.26388	5.12516
MED152_00090	hypothetical protein	2.01523	4.06116
MED152_00100	bacteriophytochrome	-1.58339	-2.99674
MED152_00105	hypothetical protein	-1.6681	-3.17796
MED152_00110	heavy metal transporter	1.86114	3.46385
MED152_00155	putative zinc-transporting P-type ATPase	-2.29092	-4.89367
MED152_00160	hypothetical protein	-6.25288	-76.2616
MED152_00165	hypothetical protein	-3.73299	-13.2966
MED152_00170	ferric uptake regulation protein	-5.34383	-40.6119
MED152_00175	TonB dependent/ligand-gated channel	-3.5245	-11.5075
MED152_00205	hypothetical protein	-3.84098	-14.3302
MED152_00230	DNA-binding protein	1.87403	3.51198
MED152_00320	arsenate reductase	2.56512	6.57986
MED152_00335	alpha-amylase	-1.7728	-3.41716
MED152_00355	TonB dependent/ligand-gated channel	-0.857534	-1.81194
MED152_00445	hypothetical protein	1.6834	2.83385	PUL 2 (Chrysolaminarin)
MED152_00450	glycosyl hydrolase family 17	2.36044	5.57168	PUL 2 (Chrysolaminarin)
MED152_00455	O-glycosyl hydrolase family 30	2.46982	6.1	PUL 2 (Chrysolaminarin)
MED152_00460	sugar (GPH):cation symporter	2.03858	4.1558	PUL 2 (Chrysolaminarin)
MED152_00545	protein of unknown function DUF28	0.929792	0.864512
MED152_00560	hypothetical protein	-1.41904	-2.67407
MED152_00570	DNA binding helix-turn helix protein	-1.38142	-2.60524
MED152_00575	malate synthase	-3.3809	-10.4172
MED152_00580	isocitrate lyase	-3.06342	-8.35949
MED152_00600	thioesterase superfamily protein	2.08318	4.33962
MED152_00655	two-component system response regulator	-2.65064	-6.27944
MED152_00725	histidyl-tRNA synthetase	0.991884	0.983834
MED152_00745	hypothetical protein	-3.26796	-9.63283
MED152_00755	glycosyl hydrolase family 81	1.74267	3.03691
MED152_00760	preprotein translocase SecA subunit	1.16174	1.34964
MED152_00765	hypothetical protein	1.65541	2.74038
MED152_00795	DNA mismatch repair protein, MutS family	-1.1783	-2.2631
MED152_00835	2OG-Fe(II) oxygenase superfamily protein	-1.17796	-2.26257
MED152_00870	hypothetical protein	-2.14712	-4.42942
MED152_00895	cysteine synthase A	1.3244	1.75403
MED152_00900	8-amino-7-oxononanoate synthase	1.6962	2.87708
MED152_00905	NmrA-like family protein	-1.51897	-2.86586
MED152_00980	hypothetical protein	-4.46231	-22.0439
MED152_00985	transcriptional regulator	-1.71877	-3.29155
MED152_01005	hypothetical protein	-3.3242	-10.0158
MED152_01020	hypothetical protein	-2.48821	-5.61082
MED152_01040	hypothetical protein	-3.56909	-11.8687
MED152_01060	RDD family protein	-2.37898	-5.20168
MED152_01070	hypothetical protein	-2.67515	-6.38704
MED152_01085	hypothetical protein	-2.33924	-5.06038
MED152_01090	hypothetical protein	-1.88871	-3.70304
MED152_01095	hypothetical protein	-1.85046	-3.60614
MED152_01115	phage integrase family protein	-6.14244	-70.6415
MED152_01120	TonB dependent/ligand-gated channel	-1.40471	-2.64765
MED152_01125	inosine-5'-monophosphate dehydrogenase	1.75019	3.06318
MED152_01190	major facilitator superfamily permease	-1.58115	-2.99208
MED152_01240	hypothetical protein	-1.42685	-2.68859
MED152_01245	tRNA (5-methylaminomethyl-2-thiouridylate)-methyltransferase	0.664719	0.441851
MED152_01320	rhomboid family protein	-1.49974	-2.82792
MED152_01325	DNA mismatch repair protein MutL	-1.28175	-2.43134
MED152_01335	6,7-dimethyl-8-ribityllumazine synthase	1.37098	1.87959
MED152_01340	hypothetical protein	1.04671	1.09559
MED152_01355	nucleoside diphosphate kinase	1.5576	2.42611
MED152_01400	phenylalanyl-tRNA synthetase beta chain	1.1582	1.34143
MED152_01405	dihydroorotate dehydrogenase	1.06763	1.13982
MED152_01435	hypothetical protein	3.19199	10.1888
MED152_01445	hypothetical protein	3.42502	11.7307
MED152_01450	TonB dependent/ligand-gated channel	4.06163	16.4969
MED152_01470	RNA polymerase sigma-70 factor	2.2774	5.18656
MED152_01475	peptidase	-0.676867	-1.59866
MED152_01485	hypothetical protein	-1.53243	-2.89272
MED152_01510	phosphoserine aminotransferase	0.809326	0.655009
MED152_01520	hypothetical protein	1.99363	3.97454
MED152_01535	hypothetical protein	1.44056	2.07522
MED152_01575	fumarylacetoacetate (FAA) hydrolase family protein	1.20365	1.44877
MED152_01590	DNA topoisomerase IV subunit A	0.94686	0.896544
MED152_01635	GrpE protein	3.53946	12.5278
MED152_01640	chaperone protein DnaJ	3.59968	12.9577
MED152_01665	hypothetical protein	-3.77874	-13.7251
MED152_01675	DEAD/DEAH box helicase	1.43398	2.05631
MED152_01680	hypothetical protein	-1.84975	-3.60438
MED152_01725	haloacid dehalogenase-like hydrolase	1.76177	3.10383
MED152_01750	DNA binding helix-turn helix protein	3.35223	11.2374
MED152_01760	two-component system sensor histidine kinase	-2.63347	-6.20516
MED152_01765	hypothetical protein	-4.60595	-24.3517
MED152_01775	two-component system response regulator, LytR/AlgR family	-1.83134	-3.55868
MED152_01795	NAD dependent epimerase/dehydratase family protein	-2.00335	-4.00929
MED152_01815	transketolase	1.1614	1.34885
MED152_01840	ATP-dependent Clp protease	1.11161	1.23567
MED152_01870	hypothetical protein	-1.26301	-2.39996
MED152_01935	adenylosuccinate synthetase	1.21077	1.46596
MED152_01945	GTP pyrophosphokinase, RelA/SpoT family	-1.04032	-2.05669
MED152_01970	amidohydrolase family protein	-1.15897	-2.23298
MED152_01975	amidohydrolase family protein	-1.51074	-2.84955
MED152_02110	hypothetical protein	-3.72301	-13.205
MED152_02115	DJ-1/PfpI family protein	-3.20611	-9.2286
MED152_02140	arsenite resistance protein ArsB	-1.83732	-3.57347
MED152_02185	hypothetical protein	-1.74889	-3.361
MED152_02210	transcriptional regulator, AsnC family	2.19361	4.81193
MED152_02235	short chain dehydrogenase	1.12199	1.25886
MED152_02245	UDP-3-O-3-hydroxymyristoyl glucosamine N-acyltransferase	1.39428	1.94401
MED152_02275	two-component system response regulator	-1.08443	-2.12054
MED152_02280	hypothetical protein	-1.42742	-2.68966
MED152_02310	SpoU rRNA methylase family protein	-1.30177	-2.46531
MED152_02315	Sir2 family protein	-1.95592	-3.87962
MED152_02320	hypothetical protein	-2.48066	-5.58151
MED152_02370	30S ribosomal protein S6	1.45189	2.10798
MED152_02380	alanine dehydrogenase	0.935815	0.87575
MED152_02400	hypothetical protein	-3.79844	-13.9137
MED152_02410	alpha/beta hydrolase	-2.60093	-6.06679
MED152_02415	alpha/beta hydrolase	-1.56471	-2.95817
MED152_02445	protein-export membrane protein	3.2545	10.5917
MED152_02450	carboxymuconolactone decarboxylase family protein	2.06751	4.2746
MED152_02460	hypothetical protein	-3.71108	-13.0963
MED152_02465	two-component system sensor histidine kinase	-1.58989	-3.01026
MED152_02495	3-dehydroquinate dehydratase	0.95842	0.918568
MED152_02500	hypothetical protein	-2.53387	-5.79123
MED152_02505	hypothetical protein	-2.58721	-6.00937
MED152_02510	hypothetical protein	-3.76323	-13.5782
MED152_02530	hypothetical protein	1.4678	2.15442
MED152_02535	peptidase family M23	-2.4278	-5.38073
MED152_02545	protein of unknown function DUF20	-1.19652	-2.29187
MED152_02575	phytoene dehydrogenase (phytoene desaturase)	-1.04424	-2.06228
MED152_02580	spheroidene monooxygenase	-1.33398	-2.52098
MED152_02585	two-component system response regulator, LytR/AlgR family	-1.13079	-2.18978
MED152_02595	hypothetical protein	-1.60824	-3.04879
MED152_02605	two-component system sensor histidine kinase	-1.4982	-2.8249
MED152_02610	hypothetical protein	-4.1482	-17.7309
MED152_02620	argininosuccinate synthase	2.18477	4.7732
MED152_02625	N-acetyl-gamma-glutamyl-phosphate reductase	3.49483	12.2139
MED152_02630	pyrroline-5-carboxylate reductase	3.3143	10.9846
MED152_02650	acetylornithine deacetylase	2.38036	5.66614
MED152_02670	phytoene synthase	-2.09683	-4.27769
MED152_02680	transcriptional regulator, MerR family	-1.72085	-3.2963
MED152_02685	RNA polymerase sigma-70 factor	1.80815	3.26942
MED152_02705	peptide chain release factor 2	1.07613	1.15805
MED152_02735	GTP-binding elongation factor family protein TypA/BipA	1.56839	2.45984
MED152_02745	3-dehydroquinate synthase	1.32079	1.74448
MED152_02755	hypothetical protein	2.36543	5.59527
MED152_02785	hypothetical protein	-2.879	-7.35641
MED152_02810	DEAD/DEAH box helicase	1.04677	1.09573
MED152_02855	protein of unknown function, DUF393	-1.89134	-3.7098
MED152_02865	ABC transporter ATP-binding protein	-1.71579	-3.28476
MED152_02885	hypothetical protein	-1.73682	-3.33299
MED152_02900	hypothetical protein	-0.943397	-1.92305
MED152_02910	patatin-like phospholipase	-1.21869	-2.32735
MED152_02985	hypothetical protein	-4.02184	-16.244
MED152_03005	cysteinyl-tRNA synthetase	0.945939	0.894801
MED152_03030	hypothetical protein	-1.01578	-2.02199
MED152_03035	methyltransferase family protein	-2.55722	-5.88573
MED152_03060	tRNA-(MS[2]IO[6]A)-hydroxylase	1.46433	2.14425
MED152_03065	hypothetical protein	1.65991	2.75531
MED152_03075	ferritin-like protein	-5.31605	-39.8374
MED152_03080	small-conductance mechanosensitive channel	-4.35017	-20.3953
MED152_03085	hypothetical protein	-3.16062	-8.94214
MED152_03090	hypothetical protein	-4.53004	-23.1035
MED152_03130	polysaccharide transporter	-1.46457	-2.7598
MED152_03135	hypothetical protein	-0.788321	-1.72706
MED152_03210	transcriptional regulator, CAP family	-1.72355	-3.30247
MED152_03280	N-acetylmuramoyl-L-alanine amidase	0.787765	0.620573
MED152_03295	glyceraldehyde 3-phosphate dehydrogenase	3.19756	10.2244
MED152_03300	6-phosphofructokinase	5.02584	25.2591
MED152_03325	hypothetical protein	-5.17663	-36.1678
MED152_03335	hypothetical protein	-1.80661	-3.49819
MED152_03340	pyruvate dehydrogenase E1 component, alpha subunit	2.42339	5.8728
MED152_03345	pyruvate dehydrogenase complex dihydrolipoamide acetyltransferase	1.61887	2.62073
MED152_03350	beta-lactamase	-1.35736	-2.56215
MED152_03380	phosphoribosylformylglycinamidine synthase	1.34758	1.81596
MED152_03395	hypothetical protein	-2.19136	-4.56737
MED152_03405	transcriptional regulator	-2.26284	-4.79936
MED152_03425	acetyl-CoA carboxylase carboxyl transferase subunit alpha	1.27101	1.61547
MED152_03460	succinyl-CoA synthetase, beta subunit	1.24466	1.54918
MED152_03575	haloacid dehalogenase-like hydrolase	-1.27711	-2.42353
MED152_03595	hypothetical protein	-4.36238	-20.5687
MED152_03605	isopentenyl-diphosphate delta-isomerase	1.35694	1.84128
MED152_03635	peptidyl-prolyl cis-trans isomerase	1.22056	1.48977
MED152_03640	two-component system sensor histidine kinase/response regulator	-4.17576	-18.073
MED152_03645	two-component system sensor histidine kinase/response regulator	-3.62147	-12.3076
MED152_03650	two-component system sensor histidine kinase/response regulator	-2.00999	-4.02779
MED152_03655	two-component system sensor histidine kinase/response regulator	-1.98325	-3.95384
MED152_03675	3-isopropylmalate dehydrogenase	2.34451	5.49673
MED152_03680	2-isopropylmalate synthase	1.88131	3.53931
MED152_03685	3-isopropylmalate dehydratase small subunit	1.84672	3.41036
MED152_03690	3-isopropylmalate dehydratase large subunit	1.64882	2.71861
MED152_03710	protein of unknown function (DUF962)	-1.88324	-3.68903
MED152_03730	glycosyl hydrolase family 16	-1.39489	-2.62969
MED152_03740	FAD linked oxidase-like protein	1.07411	1.15372
MED152_03755	OmpA family protein	-1.50779	-2.84373
MED152_03820	RNA polymerase sigma-70 factor	-1.71921	-3.29256
MED152_03845	lipoate synthase	1.60566	2.57816
MED152_03850	cystathionine beta-synthase	0.846432	0.716448
MED152_03870	transcriptional regulator, LysR family	-2.21711	-4.64963
MED152_03905	glycosyl transferase family 2	2.90378	8.43192
MED152_03910	hypothetical protein	2.97415	8.84559
MED152_03915	hypothetical protein	2.3154	5.36108
MED152_03920	hypothetical protein	2.6562	7.05542
MED152_03925	hypothetical protein	3.99055	15.9245
MED152_03970	hypothetical protein	2.66793	7.11784
MED152_03980	50S ribosomal protein L28	2.0595	4.24155
MED152_04000	formyltetrahydrofolate deformylase	0.807633	0.652271
MED152_04005	naphthoate synthase	0.799426	0.639082
MED152_04010	hypothetical protein	-1.56727	-2.96344
MED152_04015	hypothetical protein	2.79917	7.83538
MED152_04025	transaldolase	1.70794	2.91706
MED152_04135	ATP-dependent protease La	1.18978	1.41557
MED152_04140	hypothetical protein	-1.32454	-2.50452
MED152_04160	hexapeptide transferase family protein	1.3697	1.87609
MED152_04170	thioesterase superfamily protein	1.47427	2.17348
MED152_04225	SpoU rRNA methylase family protein	2.84808	8.11156
MED152_04230	ferrochelatase	0.848396	0.719776
MED152_04255	two-component system response regulator	-1.61827	-3.07008
MED152_04260	chorismate synthase	2.16407	4.68322
MED152_04290	hypothetical protein	-2.23528	-4.70853
MED152_04295	two-component system response regulator	-2.05129	-4.14475
MED152_04325	tRNA (guanine-1)-methyltransferase	1.10144	1.21316
MED152_04330	50S ribosomal protein L19	2.30455	5.31096
MED152_04340	efflux transporter, RND family, MFP subunit	-2.31174	-4.96482
MED152_04345	lipoprotein releasing transmembrane protein	-3.18161	-9.07321
MED152_04360	hypothetical protein	-3.88453	-14.7693
MED152_04400	hypothetical protein	-2.91415	-7.53784
MED152_04405	hypothetical protein	-1.83996	-3.58
MED152_04410	hypothetical protein	-3.453	-10.9511
MED152_04430	NADH:flavin oxidoreductase/NADH oxidase family protein	1.27178	1.61743
MED152_04445	aldehyde dehydrogenase family protein	-2.20616	-4.61445
MED152_04450	pirin-related protein	2.61611	6.84401
MED152_04455	pirin-related protein	1.93226	3.73362
MED152_04465	glutaredoxin	2.45366	6.02044
MED152_04470	NADPH-dependent FMN reductase	1.00922	1.01852
MED152_04475	ACP phosphodiesterase	2.31122	5.34174
MED152_04480	OsmC-like protein	1.38565	1.92004
MED152_04485	hypothetical protein	1.73624	3.01451
MED152_04520	hypothetical protein	-1.52278	-2.87343
MED152_04535	hypothetical protein	-1.09193	-2.13159
MED152_04540	translation initiation factor IF-2	2.00741	4.02969
MED152_04545	transcription elongation protein NusA	0.944165	0.891448
MED152_04555	universal stress protein E	-1.69752	-3.24342
MED152_04565	sodium/solute symporter	-1.03856	-2.05417
MED152_04570	hypothetical protein	1.62676	2.64635
MED152_04575	hypothetical protein	2.1118	4.45971
MED152_04695	peptidase family S41	1.1335	1.28482
MED152_04725	formate dehydrogenase subunit D	0.84505	0.714109
MED152_04790	DNA gyrase subunit A	1.47469	2.17472
MED152_04815	50S ribosomal protein L7/L12	3.56929	12.7398
MED152_04830	50S ribosomal protein L11	2.31215	5.34602
MED152_04850	translation elongation factor Tu	1.58614	2.51583
MED152_04865	30S ribosomal protein S21	3.79453	14.3984
MED152_04870	acyl-CoA dehydrogenase	0.899157	0.808484
MED152_04875	hypothetical protein	-1.78703	-3.45103
MED152_04900	excinuclease ABC, A subunit	0.72671	0.528107
MED152_04965	signal peptidase I	-0.729583	-1.65816
MED152_04975	catabolite gene activator protein	-1.8908	-3.70842
MED152_05020	hypothetical protein	-1.48827	-2.80553
MED152_05055	hypothetical protein	-2.50129	-5.6619	PUL 3
MED152_05065	polyphosphate kinase 2	-1.25042	-2.37911	PUL 3
MED152_05080	pfkB family carbohydrate kinase	-3.91816	-15.1177	PUL 3 - sugar kinase
MED152_05095	major facilitator superfamily permease	-4.61867	-24.5673	PUL 3 - fucose
MED152_05110	trehalase	-2.46641	-5.52668	PUL 3
MED152_05115	major facilitator superfamily permease	-2.30681	-4.94788	PUL 3 - fucose
MED152_05120	sugar (GPH):cation symporter	-2.39786	-5.27022	PUL 3 - maltose
MED152_05185	transcriptional activator, AraC type	-1.76677	-3.40292	PUL 3
MED152_05190	choline dehydrogenase	1.52652	2.33026	PUL 3
MED152_05240	AhpC/TSA family protein	1.73141	2.99777
MED152_05245	peroxidase/catalase	1.34737	1.8154
MED152_05250	hypothetical protein	-3.14995	-8.87623
MED152_05255	two component, sigma54 specific, transcriptional regulator	-1.53947	-2.90687
MED152_05260	hypothetical protein	-1.1434	-2.20901
MED152_05285	3-hydroxyacyl-CoA dehydrogenase/enoyl-CoA hydratase	1.58377	2.50834
MED152_05290	acetyl-CoA C-acyltransferase	1.87268	3.50694
MED152_05295	acyl-CoA dehydrogenase	1.70405	2.90378
MED152_05310	hypothetical protein	-1.24372	-2.36809
MED152_05315	pyridine nucleotide-disulfide oxidoreductase	0.983311	0.9669
MED152_05365	GTP cyclohydrolase I	-3.61218	-12.2286
MED152_05375	hypothetical protein	1.94106	3.76773
MED152_05410	putative protein family (UPF0089)	-1.6819	-3.2085
MED152_05445	hypothetical protein	3.61001	13.0322
MED152_05450	hypothetical protein	2.75029	7.5641
MED152_05480	methylmalonyl-CoA mutase large subunit	1.17986	1.39208
MED152_05510	aldehyde dehydrogenase family protein	-1.55775	-2.94395
MED152_05525	hypothetical protein	1.08457	1.17629
MED152_05575	hypothetical protein	2.31051	5.33847
MED152_05595	chain length determinant protein	1.38095	1.90702
MED152_05600	polysaccharide biosynthesis/export protein	1.3838	1.91491
MED152_05605	polysaccharide biosynthesis protein	0.905151	0.819298
MED152_05635	HMGL-like protein	1.38293	1.91251
MED152_05665	oxidoreductase, Gfo/Idh/MocA family	1.05553	1.11413
MED152_05675	nucleotidyl transferase	1.72283	2.96813
MED152_05690	methionyl-tRNA formyltransferase	1.37645	1.89461
MED152_05695	DegT/DnrJ/EryC1/StrS aminotransferase family protein	2.40367	5.77762
MED152_05705	GDP-mannose 4,6-dehydratase	1.37109	1.87988
MED152_05710	S23 ribosomal protein	2.47885	6.1447
MED152_05720	UDP-glucose 6-dehydrogenase	1.13657	1.29179
MED152_05725	oxidoreductase family protein	1.88053	3.5364
MED152_05730	UDP-glucose/GDP-mannose dehydrogenase	1.58006	2.49659
MED152_05760	biopolymer transport protein ExbD/TolR	-1.94203	-3.84247
MED152_05775	Glu/Leu/Phe/Val dehydrogenase family protein	1.2874	1.6574
MED152_05795	hypothetical protein	3.97465	15.7979
MED152_05800	ammonium transporter 1	5.16369	26.6637
MED152_05820	glutamate synthase, NADH/NADPH, small subunit	1.71434	2.93897
MED152_05825	threonyl-tRNA synthetase	1.28551	1.65254
MED152_05840	50S ribosomal protein L35	3.68	13.5424
MED152_05855	glycosyl transferase group 1	1.02705	1.05483
MED152_05875	1,4-alpha-glucan branching enzyme	1.0547	1.11239
MED152_05885	glycosyl hydrolase family 31	1.08434	1.17579
MED152_05900	peptide chain release factor 1	1.78673	3.19242
MED152_05915	phosphoribosylformylglycinamidine cyclo-ligase	1.32675	1.76027
MED152_05925	glutamine synthetase II	3.1401	9.86021
MED152_05985	lipoate-protein ligase B	1.67327	2.79984
MED152_06010	PAP2 superfamily protein	-1.69623	-3.24053
MED152_06030	Cys/Met metabolism PLP-dependent enzyme	-4.29648	-19.6503
MED152_06040	hypothetical protein	-2.83777	-7.14913
MED152_06045	hypothetical protein	-2.33635	-5.05024
MED152_06070	3-deoxy-D-arabino-heptulosonate 7-phosphate synthetase/chorismate mutase type II	1.80597	3.26153
MED152_06075	prephenate dehydrogenase	2.09219	4.37727
MED152_06110	thioredoxin	1.55603	2.42123
MED152_06125	homocysteine S-methyltransferase	1.46228	2.13827
MED152_06195	alginate lyase precursor	-1.56609	-2.961
MED152_06220	hypothetical protein	-1.6822	-3.20917
MED152_06225	hypothetical protein	-1.76558	-3.40011
MED152_06295	peptidase family S41	-1.02962	-2.04148
MED152_06305	regulatory helix-turn-helix protein, AraC family	-5.93	-60.9688
MED152_06330	hypothetical protein	-5.48677	-44.8416
MED152_06335	hypothetical protein	-4.58819	-24.0537
MED152_06340	zinc-binding dehydrogenase	-1.22668	-2.34027
MED152_06355	hypothetical protein	-1.8042	-3.49235
MED152_06380	hypothetical protein	-2.10954	-4.31555
MED152_06410	aminotransferase class I and II	1.61528	2.60914
MED152_06425	cell division protein FtsZ	1.7042	2.90429
MED152_06430	cell division protein FtsA	2.20184	4.84809
MED152_06505	fatty acid desaturase	-1.29045	-2.44604
MED152_06535	hypothetical protein	1.17571	1.3823
MED152_06600	dipeptidyl peptidase IV	-1.31087	-2.48091
MED152_06655	cold shock protein	4.12112	16.9836
MED152_06680	hypothetical protein	3.94782	15.5853
MED152_06685	NADP-dependent malate dehydrogenase/phosphate acetyltransferase	1.0414	1.08452
MED152_06695	hypothetical protein	0.653489	0.427048
MED152_06700	glycine cleavage system H protein	1.63871	2.68536
MED152_06715	MOSC domain protein	-1.06011	-2.08509
MED152_06720	hypothetical protein	-4.09385	-17.0754
MED152_06760	hypothetical protein	1.69496	2.87288
MED152_06785	hypothetical protein	2.33061	5.43174
MED152_06795	leucyl-tRNA synthetase	1.0594	1.12233
MED152_06805	hypothetical protein	2.7815	7.73677
MED152_06810	malonyl CoA-acyl carrier protein transacylase	1.46213	2.13783
MED152_06840	radical SAM superfamily protein	1.77335	3.14478	PUL 4
MED152_06845	hypothetical protein	1.61154	2.59707	PUL 4
MED152_06850	TonB dependent/ligand-gated channel	2.23343	4.98821	PUL 4
MED152_06855	hypothetical protein	2.99301	8.95809	PUL 4
MED152_06955	hypothetical protein	3.83939	14.7409
MED152_06990	metal-dependent amidohydrolase	2.15191	4.63071
MED152_06995	hypothetical protein	1.63948	2.68789
MED152_07000	hypothetical protein	1.21659	1.48009
MED152_07005	hypothetical protein	1.71705	2.94824
MED152_07010	hypothetical protein	1.52023	2.31111
MED152_07015	hypothetical protein	1.87498	3.51554
MED152_07165	hypothetical protein	-3.7443	-13.4013
MED152_07205	Di-trans,poly-cis-decaprenylcistransferase	0.807833	0.652594
MED152_07280	hypothetical protein	-2.27835	-4.85122
MED152_07290	Hsp70 protein	-2.38396	-5.21966
MED152_07300	hypothetical protein	-1.07543	-2.10735
MED152_07305	hypothetical protein	-1.74855	-3.36021
MED152_07310	hypothetical protein	-2.93971	-7.67257
MED152_07360	hypothetical protein	-3.24842	-9.50322
MED152_07365	hypothetical protein	-2.67775	-6.39858
MED152_07375	hypothetical protein	-2.69611	-6.48052
MED152_07380	hypothetical protein	-1.55809	-2.94464
MED152_07385	DNA (cytosine-5-)-methyltransferase	-1.23483	-2.35354
MED152_07405	GTP-binding protein Era	0.925528	0.856602
MED152_07415	GTP-binding protein EngA	1.11566	1.24469
MED152_07495	protein of unknown function (DUF477)	1.13906	1.29747
MED152_07590	two-component system sensor histidine kinase	-3.33603	-10.0982
MED152_07595	two-component system response regulator, LuxR family	-4.2502	-19.0299
MED152_07600	putative sulfurtransferase	1.61467	2.60716
MED152_07615	phosphoglycerate mutase	2.6895	7.23342
MED152_07620	thioredoxin family protein	1.6837	2.83484
MED152_07625	metallopeptidase family M24	1.37222	1.883
MED152_07630	SAM dependent methyltransferase	1.5656	2.45109
MED152_07680	hypothetical protein	-1.58425	-2.99851
MED152_07695	hypothetical protein	-1.63751	-3.11129
MED152_07745	thymidine kinase	0.925711	0.856941
MED152_07755	large-conductance mechanosensitive channel	2.51618	6.33116
MED152_07785	amidophosphoribosyltransferase	1.21682	1.48065
MED152_07795	hypothetical protein	0.931519	0.867728
MED152_07815	hypothetical protein	1.76301	3.10822
MED152_07825	GTP-binding protein HflX	0.892436	0.796443
MED152_07830	hypothetical protein	2.96272	8.77769
MED152_07865	aspartyl-tRNA synthetase	1.34887	1.81946
MED152_07895	carboxymuconolactone decarboxylase family protein	1.02539	1.05142
MED152_07940	2-oxoglutarate dehydrogenase, E1 component	1.14333	1.3072
MED152_07955	zinc-dependent metalloprotease	1.05948	1.12249
MED152_07970	hypothetical protein	1.06806	1.14076
MED152_07975	hypothetical protein	1.24458	1.54898
MED152_08020	di-hem cytochrome c peroxidase	-1.29936	-2.46119
MED152_08025	hypothetical protein	-1.26765	-2.40768
MED152_08030	hypothetical protein	-0.828431	-1.77575
MED152_08145	hypothetical protein	0.600568	0.360682
MED152_08175	hypothetical protein	2.00065	4.00261
MED152_08180	pyruvate kinase	2.47418	6.12156
MED152_08185	aldo/keto reductase family protein	2.58202	6.66682
MED152_08195	hypothetical protein	-2.19387	-4.57531
MED152_08200	hypothetical protein	1.67267	2.79783
MED152_08235	aspartate-1-decarboxylase	1.71457	2.93973
MED152_08330	short chain dehydrogenase	-2.21473	-4.64193
MED152_08340	ATP synthase F1, gamma subunit	2.36215	5.57975
MED152_08345	ATP synthase F1, alpha subunit	2.11057	4.4545
MED152_08350	ATP synthase F1, delta subunit	1.7193	2.95599
MED152_08355	ATP synthase, B subunit	1.54652	2.39174
MED152_08360	ATP synthase, C subunit	3.355	11.2561
MED152_08365	ATP synthase, A subunit	1.64161	2.69487
MED152_08405	hypothetical protein	-1.70857	-3.26836
MED152_08415	hypothetical protein	-3.01337	-8.07448
MED152_08435	hypothetical protein	-3.29537	-9.81758
MED152_08440	hypothetical protein	-3.27421	-9.67464
MED152_08445	hypothetical protein	-4.03609	-16.4053
MED152_08450	hypothetical protein	-3.56346	-11.8225
MED152_08460	glucose/galactose transporter	2.6206	6.86757	PUL 5
MED152_08465	two-component system response regulator, LytR/AlgR family	1.59396	2.54071	PUL 5
MED152_08470	two-component system sensor histidine kinase	2.46525	6.07747	PUL 5
MED152_08475	TonB dependent/ligand-gated channel	4.63956	21.5255	PUL 5
MED152_08480	hypothetical protein	5.40354	29.1983	PUL 5
MED152_08485	glucosamine-6-phosphate isomerase	5.50048	30.2553	PUL 5
MED152_08490	glycosyl hydrolase family 20	5.09857	25.9954	PUL 5
MED152_08495	hypothetical protein	5.52791	30.5578	PUL 5
MED152_08500	hypothetical protein	4.56487	20.8381	PUL 5
MED152_08525	efflux transporter, RND family, MFP subunit	2.16043	4.66747
MED152_08530	putative copper/silver resistance-related permease	1.28291	1.64587
MED152_08565	hypothetical protein	-2.06087	-4.17236
MED152_08575	regulatory helix-turn-helix protein, AraC family	-2.62075	-6.15069
MED152_08655	LysE type translocator	-4.36279	-20.5745
MED152_08660	glutamate dehydrogenase	0.840655	0.706702
MED152_08710	hypothetical protein	2.28434	5.21823
MED152_08740	aldose 1-epimerase	-1.41452	-2.66571
MED152_08755	ribose 5-phosphate isomerase B	1.29911	1.68769
MED152_08765	diacylglycerol kinase	-3.69284	-12.9317
MED152_08770	ribonuclease R	-1.15392	-2.22518
MED152_08790	transcriptional regulator, LytTr family	-2.56794	-5.92964
MED152_08795	hypothetical protein	-1.16506	-2.24243
MED152_08810	hypothetical protein	-1.88938	-3.70477
MED152_08860	3-methyl-2-oxobutanoatehydroxymethyltransferase	1.20194	1.44467
MED152_08865	hypothetical protein	-2.44747	-5.45457
MED152_08885	MttA/Hcf106 family protein	2.40597	5.78867
MED152_08895	hypothetical protein	2.28872	5.23822
MED152_08920	ribosomal RNA adenine dimethylase	-1.22551	-2.33838
MED152_08930	hypothetical protein	-1.56411	-2.95695
MED152_08940	seryl-tRNA synthetase	1.64593	-0.319541
MED152_08970	hypothetical protein	-1.7705	-3.41172
MED152_08995	hypothetical protein	-1.01512	-2.02107
MED152_09045	hypothetical protein	0.988358	0.976852
MED152_09075	LD-carboxypeptidase	-1.8952	-3.71974
MED152_09085	methionyl-tRNA synthetase	1.33315	1.77728
MED152_09090	sugar transporter	-0.912718	-1.88259
MED152_09095	hypothetical protein	-3.49883	-11.3045
MED152_09105	hypothetical protein	-3.26136	-9.58884
MED152_09110	hypothetical protein	-2.11703	-4.33799
MED152_09120	hypothetical protein	-4.29495	-19.6295
MED152_09140	regulatory helix-turn-helix protein, AraC family	2.02744	4.1105
MED152_09175	peptidase family M28	-1.1466	-2.21391
MED152_09180	phosphoglycerate kinase	2.49811	6.24058
MED152_09210	pyridoxal phosphate biosynthetic protein PdxA	1.58531	2.51321
MED152_09215	hypothetical protein	1.49554	2.23663
MED152_09220	50S ribosomal protein L32	1.54835	2.39739
MED152_09225	3-oxoacyl-[acyl-carrier-protein (ACP)] synthase III	1.1693	1.36726
MED152_09230	biotin-requiring enzyme	1.3492	1.82035
MED152_09265	ribose-phosphate pyrophosphokinase	1.5457	2.38919
MED152_09320	uracil phosphoribosyltransferase	-1.46477	-2.76019
MED152_09330	hypothetical protein	3.17502	10.0808
MED152_09335	putative methyltransferase	1.33009	1.76915
MED152_09360	homogentisate 1,2-dioxygenase	-1.2196	-2.32882
MED152_09390	TonB dependent/ligand-gated channel	2.79973	7.83849
MED152_09415	hypothetical protein	-2.21806	-4.65267
MED152_09440	enoyl-CoA hydratase/isomerase family protein	-1.99397	-3.98331
MED152_09445	hypothetical protein	6.51328	42.4228
MED152_09490	hypothetical protein	-2.2545	-4.7717
MED152_09495	lipoprotein signal peptidase	-1.2557	-2.38783
MED152_09500	excinuclease ABC, C subunit	-1.20709	-2.30872
MED152_09515	TonB dependent/ligand-gated channel	4.85864	23.6064
MED152_09520	drug/metabolite permease	6.14864	37.8058
MED152_09550	50S ribosomal protein L27	3.37267	11.3749
MED152_09555	two-component system sensor histidine kinase	-1.48303	-2.79535
MED152_09610	molybdopterin biosynthesis MoeB protein	2.22565	4.95351
MED152_09615	hypothetical protein	2.2206	4.93107
MED152_09645	DNA-binding protein	1.4293	2.04291
MED152_09665	TonB dependent/ligand-gated channel	1.89269	3.58228
MED152_09670	hypothetical protein	1.44146	2.07782
MED152_09710	RNA polymerase sigma-70 factor	-2.52467	-5.75441
MED152_09730	hypothetical protein	-2.48319	-5.59133
MED152_09755	4'-phosphopantetheinyl transferase superfamily protein	-1.20358	-2.30311
MED152_09760	S-adenosylhomocysteine hydrolase	1.41961	2.0153	PUL 6 and 7
MED152_09765	putative sulfite reductase flavoprotein component	-2.51174	-5.70308	PUL 6 and 7
MED152_09825	hypothetical protein	1.20708	1.45703	PUL 6 and 7
MED152_09880	magnesium chelatase family protein	2.48141	6.15739	PUL 6 and 7
MED152_09890	phage integrase family protein	-1.65507	-3.14939
MED152_09985	dihydrolipoamide dehydrogenase	0.960522	0.922603
MED152_10010	peptidase family M3	-0.860644	-1.81585
MED152_10025	hypothetical protein	-1.3687	-2.58237
MED152_10055	protein of unknown function (DUF1456)	1.14021	1.30007
MED152_10085	putative translation factor (SUA5)	0.805439	0.648732
MED152_10095	hypothetical protein	-3.24588	-9.48652
MED152_10110	sterol desaturase	-1.48439	-2.79798
MED152_10175	hypothetical protein	-3.97596	-15.7356
MED152_10200	2-isopropylmalate synthase	1.73563	3.01242
MED152_10210	dihydroxy-acid dehydratase	1.76792	3.12555
MED152_10225	ketol-acid reductoisomerase	2.64812	7.01253
MED152_10235	aldehyde dehydrogenase family protein	2.20238	4.85048
MED152_10245	cytochrome c	1.41454	2.00093
MED152_10250	molybdopterin oxidoreductase, iron-sulfur binding subunit	1.38082	1.90666
MED152_10275	cytochrome c oxidase, subunit II	1.40025	1.96071
MED152_10285	Holliday junction ATP-dependent DNA helicase RuvB	1.16056	1.34691
MED152_10305	hypothetical protein	-1.63467	-3.10517
MED152_10310	hypothetical protein	-3.19954	-9.18667
MED152_10335	50S ribosomal protein L13	1.89288	3.58301
MED152_10355	hypothetical protein	-5.01192	-32.2654
MED152_10410	aspartate-semialdehyde dehydrogenase	0.99017	0.980437
MED152_10420	hypothetical protein	1.67818	2.81629
MED152_10440	acyl CoA:acetate/3-ketoacid CoA transferase, beta subunit	0.970812	0.942475
MED152_10460	hypothetical protein	-2.04256	-4.11975
MED152_10470	tryptophanyl-tRNA synthetase	0.975023	0.95067
MED152_10475	acyltransferase	-1.84398	-3.59
MED152_10505	TonB dependent/ligand-gated channel	-1.51062	-2.84933
MED152_10545	transcriptional regulator, Crp family	-1.68352	-3.2121
MED152_10660	hypothetical protein	2.54859	-0.170922
MED152_10665	hypothetical protein	-1.80211	-3.48731
MED152_10715	Smf protein DNA processing chain A	-3.08517	-8.48649
MED152_10720	hypothetical protein	-1.23389	-2.352
MED152_10725	hypothetical protein	-2.55414	-5.87315
MED152_10745	hypothetical protein	-2.47536	-5.56106
MED152_10775	UvrD/REP helicase	-1.49573	-2.82006
MED152_10790	ATP synthase F1, beta subunit	1.78296	3.17893
MED152_10820	ribosome-binding factor A	1.21385	1.47342
MED152_10835	hypothetical protein	-3.01729	-8.09645
MED152_10840	dihydrouridine synthase (Dus)	1.00679	1.01363
MED152_10925	hypothetical protein	-1.51151	-2.85109
MED152_10940	asparaginyl-tRNA synthetase	0.895844	0.802537
MED152_10945	hypothetical protein	-2.66018	-6.32111
MED152_10950	transcriptional regulator, LytTr family	-2.01962	-4.05476
MED152_11029	leucine-rich repeat (LRR) protein	-1.93876	-3.83377
MED152_11054	uridylate kinase	1.49767	2.24302
MED152_11059	FKBP-type peptidyl-prolyl cis-transisomerase (trigger factor)	1.85877	3.45501
MED152_11064	Clp protease	1.87471	3.51455
MED152_11069	ATP-dependent Clp protease ATP-binding subunit	1.16866	1.36577
MED152_11079	hypothetical protein	3.06578	9.39903
MED152_11104	polyribonucleotide nucleotidyltransferase	1.53196	2.34689
MED152_11119	fructose-bisphosphate aldolase	2.77532	7.70238
MED152_11149	outer membrane protein transport protein (OMPP1/FadL/TodX)	-2.73382	-6.65215
MED152_11154	hypothetical protein	-1.50766	-2.84348
MED152_11159	prolyl-tRNA synthetase	1.37153	1.88109
MED152_11164	30S ribosomal protein S20	3.73085	13.9192
MED152_11214	TonB dependent/ligand-gated channel	-1.78923	-3.45629
MED152_11219	hypothetical protein	-3.30202	-9.86293
MED152_11224	putative heavy metal transport/detoxification protein	-3.20141	-9.1986
MED152_11234	hypothetical protein	-5.60764	-48.7604
MED152_11239	hypothetical protein	-4.52069	-22.9543
MED152_11244	hypothetical protein	-3.58903	-12.0339
MED152_11249	TCP-1/cpn60 chaperonin family protein	3.47245	12.0579
MED152_11254	chaperonin 10 Kd subunit	2.38532	5.68976
MED152_11274	regulatory protein, Fis family	0.81954	0.671646
MED152_11284	DNA topoisomerase I	1.61623	2.61219
MED152_11334	N-acetylmuramidase precursor	-2.02401	-4.06713
MED152_11364	O-glycosyl hydrolase family 30	3.12694	9.77778
MED152_11409	UbiA prenyltransferase family protein	-1.36897	-2.58286
MED152_11484	hypothetical protein	3.90267	15.2308
MED152_11584	redoxin	-2.42338	-5.36426
MED152_11589	triosephosphate isomerase	1.66863	2.78433
MED152_11609	hypothetical protein	-2.15071	-4.44046
MED152_11639	multidrug resistance protein	-1.21983	-2.32918
MED152_11699	hypothetical protein	-1.09254	-2.13249
MED152_11709	Na+-transporting NADH:ubiquinone oxidoreductase, subunit NqrB	1.24548	1.55122
MED152_11714	Na+-translocating NADH:quinone oxidoreductase, subunit C	2.48854	6.19282
MED152_11724	Na+-translocating NADH-quinone reductase subunit E	1.75443	3.07801
MED152_11819	hypothetical protein	-3.53846	-11.6194
MED152_11859	Mn2+ and Fe2+ transporter of the NRAMP family	-1.1939	-2.2877
MED152_11884	hypothetical protein	-2.24876	-4.75274
MED152_11929	inorganic pyrophosphatase	2.60325	6.7769
MED152_11944	electron transfer flavoprotein beta-subunit	2.48516	6.17604
MED152_11949	electron transfer flavoprotein alpha subunit	1.6345	2.67158
MED152_11969	isoamylase-like protein	2.4036	5.7773
MED152_12009	aminotransferase class IV	1.252	1.56751
MED152_12109	GTP-binding protein	0.992795	0.985642
MED152_12124	hypothetical protein	1.41208	1.99398
MED152_12179	indole-3-glycerol phosphate synthase	0.845347	0.714612
MED152_12194	tryptophan synthase beta chain	1.03816	1.07778
MED152_12229	hypothetical protein	-0.991775	-1.98863
MED152_12234	hypothetical protein	-0.859098	-1.8139
MED152_12269	alanine dehydrogenase	-1.27113	-2.41351
MED152_12294	transglutaminase	-1.7424	-3.34592
MED152_12384	hypothetical protein	-1.64632	-3.13035
MED152_12409	hypothetical protein	-2.03993	-4.11224
MED152_12414	hypothetical protein	-1.63288	-3.10131
MED152_12424	ATPase related to the helicase subunit of the Holliday junction resolvase	1.11051	1.23323
MED152_12459	30S ribosomal protein S12	4.03856	16.3099
MED152_12464	30S ribosomal protein S7	2.88373	8.31589
MED152_12479	50S ribosomal protein L3	3.52477	12.424
MED152_12489	50S ribosomal protein L23	1.48511	2.20556
MED152_12499	30S ribosomal protein S19	1.82975	3.34798
MED152_12549	30S ribosomal protein S8	2.43494	5.92893
MED152_12554	50S ribosomal protein L6	1.93663	3.75055
MED152_12574	50S ribosomal protein L15	1.82688	3.33748
MED152_12594	30S ribosomal protein S13	2.98303	8.89847
MED152_12599	30S ribosomal protein S11	2.48497	6.17506
MED152_12624	enolase	2.89369	8.37344
MED152_12639	putative cell adhesion protein	-2.52694	-5.76346
MED152_12659	Ca2+-ATPase	1.92266	3.69664
MED152_12664	ABC transporter, permease protein	1.65086	2.72532
MED152_12734	hypothetical protein	-2.27728	-4.84764
MED152_12794	hypothetical protein	-2.30119	-4.92862
MED152_12829	Hsp70 protein	2.14023	-0.226844
MED152_12874	hypothetical protein	-1.51155	-2.85116
MED152_12879	ribosomal large subunit pseudouridine synthase D	1.05549	1.11406
MED152_12884	serine/threonine protein kinase	1.34047	1.79687
MED152_12894	phosphopantetheine adenylyltransferase	-1.29847	-2.45968
MED152_12909	hypothetical protein	5.44656	29.665
MED152_12924	orotate phosphoribosyltransferase	1.41746	2.0092
MED152_12939	protein of unknown function DUF143	2.01292	4.05185
MED152_12944	AAA-metalloprotease FtsH, with ATPase domain	1.51429	2.29308
MED152_12979	hypothetical protein	-1.56755	-2.964
MED152_12984	hypothetical protein	-1.76951	-3.40938
MED152_12989	magnesium-chelatase subunit ChlI	-1.57025	-2.96956
MED152_12999	hypothetical protein	-2.42354	-5.36487
MED152_13004	PfkB family carbohydrate kinase	-1.33057	-2.51502
MED152_13009	peptidase family M23	-1.82912	-3.5532
MED152_13014	peptidase family M28	-1.23397	-2.35214
MED152_13049	heat shock protein HtpG	1.47315	2.17016
MED152_13054	3-oxoacyl-(acyl-carrier-protein) synthase III	1.17166	1.37278
MED152_13084	hypothetical protein	2.67385	7.14945
MED152_13179	acetate-CoA ligase	1.85827	3.45318
MED152_13274	hypothetical protein	1.91337	3.66099
MED152_13299	60Kd inner membrane protein	1.35711	1.84175
MED152_13304	CTP synthase	1.35361	1.83227
MED152_13319	carbamoyl-phosphate synthase, large subunit	1.0365	1.07433
MED152_13339	transcriptional regulator, LytTr family	-1.42884	-2.6923
MED152_13419	hypothetical protein	1.5663	2.45329
MED152_13444	glyceraldehyde 3-phosphate dehydrogenase	-2.04667	-4.13152
MED152_13449	hypothetical protein	-4.11453	-17.322
MED152_13459	hypothetical protein	-1.58187	-2.99358
MED152_15207	putative membrane protein	-2.98015	-7.89067
MED152_15208	hypothetical protein	-4.25481	-19.0909
MED152_15638	putative membrane protein	-1.59534	-3.02165
MED152_15947	putative membrane protein	-3.40467	-10.5903
MED152_17361	hypothetical protein	-2.29003	-4.89066
